# Supplementary material for: The physiological basis for contrast opponency in motion computation in Drosophila
Source: Nat Commun. 2021 Aug 17;12:4987. doi: 10.1038/s41467-021-24986-w (PMC8371135; doi:10.1038/s41467-021-24986-w)
Supplement: Supplementary file 4 — Source data [file 41467_2021_24986_MOESM4_ESM.xls]

## Sheet: Fig2b
OFF_horizontal_position_deg	ROI1	ROI2	ROI3	ROI4	ROI5	ROI6	ROI7	ROI8	ROI9	ROI10	ROI11	ROI12	ROI13	ROI14	ROI15	ROI16	ROI17	ROI18	ROI19	ROI20	ROI21	ROI22	ROI23	ROI24	ROI25	ROI26	ROI27	ROI28	ROI29	ROI30	ROI31	ROI32	ROI33	ROI34	ROI35	ROI36	ROI37	ROI38	ROI39	ROI40	ROI41	ROI42	ROI43	ROI44	ROI45	ROI46	ROI47	ROI48	ROI49
2	-0.0835295	-0.0501263	-0.053844	-0.0411639	-0.0272674	0.0190464	0.0816383	0.0198641	-0.0328643	-0.0175629	-0.0226294	-0.0197917	-0.0280787	-0.0318395	-0.0404453	-0.0270211	-0.0448613	0.0275858	-0.0524036	-0.0241369	0.0793907	-0.114553	-0.0352652	-0.024976	-0.0377573	-0.104052	-0.0326222	-0.0367466	-0.0233034	-0.0405654	-0.025224	-0.0724687	-0.0853304	0.100638	0.105632	0.0242254	0.0330476	-0.0482184	-0.0354311	-0.0924196	-0.0961518	-0.129964	-0.149307	-0.161174	-0.0535676	-0.102779	-0.0483253	-0.0229326	-0.0303996
4	-0.125016	-0.0602505	-0.0384719	-0.101977	-0.055854	-0.0485489	0.0901483	-0.0267222	-0.072734	-0.0148916	0.0233091	-0.0364306	-0.0594874	-0.0239169	-0.0152016	-0.0279938	-0.0218457	-0.0425843	0.0276452	-0.0451056	-0.080883	-0.0828326	-0.0400672	-0.032523	-0.0377412	-0.0885196	-0.0603972	-0.02963	-0.0297102	-0.0478899	0.0535595	-0.0331866	-0.102337	0.0793726	0.120401	0.0345166	-0.0722426	-0.0515868	0.042113	-0.107889	-0.0406464	-0.136756	-0.149383	-0.135687	0.0204888	-0.0693503	-0.0496043	-0.0331081	-0.0326664
6	-0.0609012	-0.0575867	-0.0440647	-0.104647	-0.0498677	-0.0613113	0.0588867	0.0273756	-0.0459367	-0.0187365	-0.0146344	-0.0289184	-0.0755261	-0.030007	-0.0305087	-0.0252991	-0.0319567	-0.0243076	-0.0238815	-0.0391982	-0.0772091	-0.119059	-0.027983	-0.023882	-0.0162338	-0.0746229	-0.0644353	0.0190789	-0.0192733	-0.0315612	0.0361418	-0.0434486	-0.0651759	-0.0398058	0.0475436	-0.047969	0.0779777	0.0896168	-0.0759215	0.13008	-0.0923252	-0.0720157	-0.23172	-0.235853	-0.0591074	0.0358725	-0.0317	-0.0316114	-0.0345876
8	-0.0956999	-0.0413558	-0.0646357	-0.0885293	0.0555796	-0.0465859	-0.0212811	0.027814	0.0592236	-0.0188145	-0.02757	-0.0243253	-0.0443484	-0.041464	0.0287088	-0.0175861	0.0109081	-0.0501997	-0.0375987	-0.0483019	-0.0564897	-0.127093	-0.040272	0.0194566	0.0786032	-0.122971	-0.0668052	0.0140874	-0.0212897	0.0247855	0.042682	0.117733	-0.0877918	-0.0278127	-0.0199295	-0.0331053	-0.0849128	-0.0816047	-0.035913	-0.168192	-0.0826961	-0.173566	-0.146716	-0.185285	-0.0485358	-0.0512824	-0.0328079	-0.0562053	-0.0153132
10	0.0496916	0.0483602	-0.0408482	-0.121054	-0.0597155	-0.0891716	0.0258001	0.0444678	0.0690437	-0.0202771	-0.0288656	-0.0254663	-0.0631488	0.0255546	-0.0295222	-0.0111116	-0.0330764	-0.030006	-0.0229185	-0.040866	-0.0629119	-0.113239	-0.0297395	0.0292976	0.0396816	-0.0948954	-0.0459471	0.0524925	0.0246159	0.0671756	0.0346454	0.142043	-0.0575093	-0.0468567	-0.0166452	-0.0434844	0.0371843	0.10514	-0.0732147	0.0462568	-0.0459787	-0.119643	-0.26416	-0.260795	-0.0286242	-0.072805	0.034899	-0.0497115	-0.0513907
12	-0.121912	-0.0812946	-0.0647753	-0.0881904	0.0427635	0.0271078	0.0240493	-0.0303618	-0.0385476	-0.0201481	-0.0162232	0.0205995	-0.0461024	-0.0460094	-0.0297117	-0.0182149	-0.0303823	-0.0358995	-0.0490742	-0.0240839	-0.0852476	-0.131105	-0.0334383	-0.0140269	0.0501461	-0.0882644	0.0499803	0.0492329	0.0476609	0.0391243	0.176109	-0.0428177	-0.0801682	-0.0390295	-0.0333151	-0.0519391	0.109293	0.14818	0.116404	-0.0403101	0.0378335	-0.107565	-0.212491	-0.23513	-0.0493665	-0.0512404	-0.0280152	0.0454595	-0.0486848
14	-0.048319	0.0344505	0.0226543	-0.0979995	0.0365206	-0.0587626	0.090878	0.0422481	0.110112	-0.0236328	-0.0139613	-0.0219288	0.0474688	-0.0356811	0.190626	-0.0260679	0.171473	0.0153264	-0.0304045	0.0357809	-0.0597618	0.0795088	-0.0350072	0.0258654	0.0367348	-0.0871118	0.0170797	0.0697553	0.0857199	-0.0224291	-0.0413672	0.0500667	0.0787688	0.0605668	0.0828275	0.0506782	-0.0580655	-0.0598701	0.0349235	-0.0424092	-0.0777178	-0.110143	-0.159292	-0.151066	-0.0461638	-0.0322748	-0.0457848	-0.0494396	0.0276476
16	-0.0256248	0.1092	0.0504481	0.068285	0.102043	0.0569896	0.17193	0.0659544	0.164137	-0.0255216	0.0150787	-0.0341014	-0.0418103	-0.0128166	0.307053	0.0652552	0.401589	-0.0263947	-0.0303823	-0.0308301	0.057948	0.105679	0.0264765	0.0675094	0.0515457	-0.0729801	0.0410713	0.0453511	0.0522526	0.11356	0.0316946	0.0536911	-0.101775	0.151389	0.172957	0.180625	0.0297178	-0.0340026	-0.0436207	-0.0729016	-0.059527	-0.178626	-0.189201	-0.182463	-0.0578791	0.0963046	0.0224549	-0.0289767	-0.0344301
18	-0.088668	0.151752	0.135461	0.0626873	0.0826006	-0.0427658	0.11282	0.0496641	0.0944214	-0.0115332	-0.0153085	-0.0251451	-0.0340912	0.0342811	0.0548231	0.200527	0.331633	-0.0250279	0.0313893	-0.0364577	-0.0774091	0.1244	0.0622634	0.0917981	0.102994	0.0518231	0.107393	0.0508896	0.074871	0.141686	0.0634154	-0.0637293	-0.0478053	0.265699	0.285472	0.269414	0.0458681	-0.0596663	-0.0431393	-0.0791061	0.479789	-0.0597117	-0.225441	-0.202899	0.0407191	0.0653381	0.089742	-0.0496808	-0.0334451
20	-0.0939951	0.165888	0.146389	0.384909	0.271448	0.143789	0.132849	0.0261022	0.0412713	-0.0284088	0.0125489	-0.0202001	-0.0532891	-0.0252169	-0.0391571	0.231752	0.152223	0.175633	-0.0447372	0.275533	-0.056076	0.168124	0.131159	0.120411	0.126493	0.230707	0.303772	0.167909	0.186937	0.143024	0.14885	0.163048	0.473779	0.578477	0.47879	0.474969	0.315843	0.353621	-0.0470357	0.654837	0.625943	-0.0863211	-0.170913	-0.180976	0.222289	0.0640533	0.0529065	-0.030576	-0.0419684
22	0.288417	0.343231	0.350671	0.470115	0.260684	0.184973	0.0819551	0.0287138	-0.0611658	0.0139506	-0.0109356	0.0175835	0.272726	-0.0378236	0.175844	0.732994	0.198745	0.3613	-0.0401087	0.525442	0.32561	0.585703	0.142054	0.222441	0.179585	0.260396	0.190454	0.280408	0.192968	0.155063	0.461843	0.189362	0.294923	0.629825	0.424566	0.470298	0.415988	0.596076	0.724381	0.854822	0.645274	0.794164	-0.0959851	0.113775	0.0777322	0.122879	0.222392	0.081714	0.0171468
24	0.261155	0.45671	0.387431	0.730416	0.486252	0.368304	0.543185	0.124903	0.432237	0.161157	0.162948	0.152612	0.257537	0.70476	0.542122	0.513134	0.607599	0.22276	0.238484	0.550544	0.618201	0.707096	0.465218	0.149531	0.236217	0.492985	0.19029	0.33444	0.183649	0.272507	0.656994	0.53246	0.383544	0.629764	0.503484	0.463438	0.517914	0.782254	0.813368	0.949975	0.69415	0.913987	0.888708	0.686457	0.47825	0.432323	0.798048	0.161679	0.228777
26	0.270515	0.484407	0.622115	0.733277	0.457292	0.361405	0.478581	0.203051	0.415988	0.186021	0.141893	0.192272	0.190139	0.593302	0.251236	0.223777	0.694666	0.104732	0.363554	0.902367	0.482225	0.678786	0.282015	0.185188	0.334403	0.435955	0.447561	0.143202	0.107152	0.388398	0.607678	0.611249	0.328326	0.7349	0.46031	0.484253	0.542905	0.723946	0.853943	0.791041	0.726408	0.704299	0.542011	0.626802	0.69181	0.461465	0.216598	0.777182	0.165948
28	0.384941	0.415496	0.478696	0.668319	0.311718	0.268853	0.179307	0.150577	0.273602	0.0909582	0.0495961	0.0695189	0.223268	0.0860469	0.0440899	0.450644	0.235277	0.255494	0.113083	0.955207	0.272335	0.416817	0.319391	0.177499	0.141988	0.335027	0.208937	0.125703	0.124533	0.311163	0.373507	0.172053	0.672897	0.557227	0.367641	0.381876	0.418956	0.940789	0.882805	0.903961	0.842152	0.723009	-0.0950133	0.126844	0.237782	0.121386	0.0502313	0.196113	0.079291
30	0.273493	0.257501	0.3476	0.403624	0.105273	0.14069	0.0968825	0.0874687	0.117363	0.0923254	0.0550167	0.0692247	0.402231	-0.0364833	0.0226582	0.369663	0.0766913	0.369354	-0.0232241	0.148885	0.0523024	0.088269	0.152349	0.167281	0.108961	0.158632	0.171607	0.176616	0.149958	0.047347	0.225112	0.182741	0.162978	0.533893	0.341845	0.321813	0.382652	0.788482	1.05195	0.775372	0.48445	0.337626	-0.166262	-0.250594	0.0412548	0.0612306	0.0608134	0.0542628	0.0471563
32	0.104298	0.130507	0.119867	-0.0915971	-0.0784402	-0.0738917	0.181251	0.0883971	0.119511	0.0833342	0.0685827	0.0235237	0.255914	-0.0527821	0.043895	0.173287	0.0642067	0.208702	-0.0436936	0.0739954	-0.0505495	0.0491329	0.0733932	0.175724	0.101038	-0.0939379	0.0667495	0.0529138	0.0528326	-0.022737	0.0598623	0.133002	0.278626	0.313276	0.178079	0.205006	0.260069	0.5341	0.755983	0.450256	0.40185	-0.0667667	0.129816	0.20593	0.0670151	0.0384378	0.0571936	-0.0355022	0.0880345
34	-0.0556157	-0.0471122	-0.059826	-0.04379	-0.057517	-0.0526863	0.109902	0.119668	0.11445	0.0394194	-0.014737	0.0130373	0.0888031	-0.026391	-0.0411252	0.0761761	-0.0243746	0.0532205	-0.0454787	0.0374265	0.106434	0.0859383	0.136444	0.116931	0.10428	-0.0640702	0.0550599	0.127368	0.0736091	0.0290494	-0.0492096	0.120902	0.116178	0.179405	0.093565	0.14328	0.13593	0.33926	0.328201	0.34605	-0.0714402	-0.0535165	-0.161103	-0.1766	0.0303141	-0.0453236	-0.0254752	-0.0318413	0.0354343
36	-0.0862385	-0.0448016	-0.0464617	-0.0834641	-0.072678	-0.0612569	0.0743359	0.0663428	0.0412362	0.0386163	-0.0219672	-0.0264177	0.0557443	0.099247	-0.0313773	-0.025816	-0.0284982	0.0649347	0.0630061	0.0296824	0.0309359	0.0707067	0.108969	0.0402704	-0.017888	0.0689816	-0.0614977	0.0892349	0.0878349	-0.0248526	0.22046	0.0653419	0.153578	0.353818	0.215656	0.254802	-0.0873524	0.174868	0.32835	-0.0800527	0.188164	-0.055777	-0.172902	-0.211241	0.0243725	-0.0506909	-0.0424819	0.0457393	-0.0469426
38	-0.114526	-0.0413558	-0.0600385	0.0557226	0.064662	0.0736774	0.0507163	0.0445489	-0.0839518	0.0417299	0.0180099	-0.0174083	-0.0454032	0.0454899	-0.0263243	0.0237975	-0.0242916	0.0598049	0.0643558	-0.0550234	-0.060287	-0.125383	0.0500987	-0.0401028	-0.0423505	-0.0683105	-0.039485	0.091138	0.0839106	0.0193534	-0.0423165	-0.0435845	0.122966	0.138603	0.0621147	0.109111	0.163569	0.304573	-0.0740405	0.174637	-0.0491758	-0.118836	-0.161646	-0.119142	-0.0178608	0.0397497	-0.0563447	0.0567792	0.0252153
40	0.032613	0.0637572	0.0514422	-0.144652	-0.108315	-0.115983	0.114921	0.0218802	-0.0719448	-0.0415403	-0.0127719	-0.037984	-0.056804	-0.0233085	-0.0313382	-0.019012	-0.0430935	-0.0339191	-0.0319009	-0.0541813	-0.0796955	-0.045753	-0.0376807	-0.0249167	0.0301492	-0.103557	-0.0378506	-0.0321932	-0.0221393	-0.0398641	0.0378138	0.19174	-0.0825346	0.0388729	0.0358172	0.0435404	0.0770303	-0.0666476	0.261041	-0.117674	0.151304	-0.172345	-0.174493	-0.203106	-0.029042	-0.0211059	0.0523376	0.0387857	0.0417115
42	-0.0464348	-0.0788279	-0.107902	-0.0716399	-0.0400907	-0.0528194	0.0356434	0.0477465	-0.0665537	-0.0343224	-0.0310858	-0.0318573	-0.0562898	-0.0390206	-0.0338289	-0.0421917	-0.036685	-0.0327726	-0.0424288	-0.0570933	-0.120145	-0.0815049	-0.0246295	0.0147079	-0.0335548	0.130549	-0.0649502	-0.0179087	-0.0251918	-0.0456856	-0.0246751	-0.0347969	-0.0883068	-0.0295356	-0.0353727	-0.0343208	0.0753548	0.0560478	-0.0570421	0.0938598	0.0693602	-0.114095	-0.234327	-0.207669	-0.0303483	0.0540823	0.0236499	-0.0382267	-0.0542799
44	0.0545089	-0.0435792	-0.0503083	-0.0198888	0.0180336	0.0478262	0.0559292	0.0474209	0.032511	-0.0264673	-0.0235844	-0.0256666	-0.0876358	-0.0787794	0.0180487	-0.0290572	-0.0172643	-0.0206251	-0.0657501	-0.0307682	-0.0927505	-0.1291	-0.0260486	-0.0268663	-0.0343661	-0.101205	-0.058765	-0.0199519	-0.019334	-0.0399242	-0.0449187	0.104266	0.0311443	-0.0478059	-0.0427422	-0.0311357	0.131644	0.0480294	0.0602253	-0.0618905	0.0646826	-0.138797	-0.18235	-0.190288	-0.0387771	-0.0665906	0.0377584	-0.0228169	0.0365264
46	-0.097195	0.0293546	-0.0213836	-0.0784953	-0.0460592	-0.0320431	0.0354752	0.0324541	-0.0532774	-0.0250522	-0.0265613	-0.0195641	-0.0601145	-0.0658282	0.0313939	-0.0188445	-0.0106831	-0.0299665	-0.0562584	-0.0370555	-0.101164	-0.0184229	-0.0425729	0.0148738	-0.0165643	-0.106277	-0.0649026	-0.024339	-0.0239876	0.0177181	-0.0444654	0.0501581	-0.0948253	-0.0334356	0.0202037	-0.0239266	0.0577883	0.091592	0.0234829	0.0889663	-0.0980994	-0.127189	-0.143983	-0.13636	-0.0310531	-0.0372456	-0.0502937	-0.0457807	0.0409293
48	-0.0397235	-0.0623435	-0.0627668	-0.0773284	0.0395225	0.0650613	0.0719023	0.0370481	0.15043	-0.0220798	-0.0203227	-0.0340664	-0.0676453	-0.0567679	-0.0402864	-0.00669949	-0.0556094	-0.045168	-0.0534649	-0.0369067	-0.0977929	-0.102322	0.0188162	-0.0183247	-0.0347444	-0.0851952	-0.0655609	0.0141249	-0.0193715	-0.0319411	-0.0471133	-0.058541	-0.125365	0.0811273	0.0951347	0.0578061	-0.0654803	-0.0709845	0.0720305	-0.0672328	0.0735122	-0.144819	-0.173834	-0.172857	-0.0459419	-0.0561581	-0.0431095	0.0365201	-0.0561183
50	0.0324042	-0.0690495	-0.0636553	-0.0497728	-0.0445295	0.032712	0.0869338	-0.0191885	0.0544543	-0.0315561	-0.0253606	0.0106313	-0.0430894	-0.0453726	-0.0159603	-0.032784	-0.0200904	0.0187923	-0.0707324	0.0304196	-0.0763331	-0.150694	-0.038531	-0.0322441	-0.0360577	-0.0835122	-0.0599888	-0.0322223	-0.0275339	-0.0330873	-0.0422334	-0.0429595	-0.136964	0.0910928	0.135088	0.0229273	-0.0343619	-0.0465646	-0.0651842	-0.0772549	0.0492186	-0.11572	-0.153645	-0.159819	-0.031853	-0.0244216	-0.0477849	-0.0370975	0.0325721
OFF_vertical_position_deg	ROI1	ROI2	ROI3	ROI4	ROI5	ROI6	ROI7	ROI8	ROI9	ROI10	ROI11	ROI12	ROI13	ROI14	ROI15	ROI16	ROI17	ROI18	ROI19	ROI20	ROI21	ROI22	ROI23	ROI24	ROI25	ROI26	ROI27	ROI28	ROI29	ROI30	ROI31	ROI32	ROI33	ROI34	ROI35	ROI36	ROI37	ROI38	ROI39	ROI40	ROI41	ROI42	ROI43	ROI44	ROI45	ROI46	ROI47	ROI48	ROI49
2	0.0526637	-0.0497804	-0.0284837	-0.0909649	-0.108246	0.0619222	-0.0449229	-0.124321	-0.062535	-0.0274873	-0.0354465	-0.0530834	0.0807718	-0.0481544	-0.0814744	0.0663764	-0.107517	-0.0628032	-0.0379654	0.0290523	-0.065585	-0.0600129	-0.0859426	0.0790911	-0.0492661	-0.0855077	-0.0536245	0.0997023	-0.0472813	-0.100138	-0.067563	-0.0419297	-0.0741845	-0.0859519	-0.0621301	-0.0611981	0.067779	0.0550247	0.0228958	-0.0543998	-0.188449	-0.104595	-0.0131519	-0.0713895	0.0366224	-0.0494226	-0.0828387	0.0431384	-0.0812648
4	0.0363116	-0.0342264	-0.0329443	0.0324067	-0.130699	-0.0264836	0.0266231	-0.0615017	-0.0705936	0.0157651	0.0181641	-0.0385171	0.0258466	0.0719365	-0.0570969	-0.0423645	0.0348643	-0.0655149	-0.0573661	0.0475127	-0.0793064	0.0804362	-0.0443441	-0.105624	-0.0415887	-0.148633	-0.046457	-0.0468501	-0.0565235	-0.0796174	-0.0589565	-0.0608555	-0.0684517	-0.0784842	-0.0608103	-0.0607803	-0.047779	0.023931	-0.0293926	-0.0593555	-0.157776	-0.0892016	-0.05371	0.0628679	-0.054507	-0.0388884	-0.0890444	0.0306294	0.0818629
6	-0.0630174	-0.0258027	-0.0222779	-0.0840492	0.107093	-0.0365643	-0.0477607	-0.124045	-0.0395698	-0.0173378	-0.0375084	0.0245013	0.0493243	0.0572202	-0.0632765	-0.0585651	0.0505247	0.0500377	-0.0526101	-0.0827463	0.0892848	-0.0931709	-0.0434535	-0.0515177	-0.0438248	-0.219835	-0.060125	-0.0580681	0.0478762	0.0833098	-0.057808	-0.045639	-0.0553802	-0.052835	-0.0585708	0.0410929	-0.0179716	0.0328392	0.0937703	-0.0301572	0.148841	-0.190536	-0.0425425	-0.0494304	-0.0590151	-0.0392644	0.0540886	-0.0527603	-0.0605808
8	0.0412054	-0.0299333	-0.0409124	-0.022716	0.111529	-0.0177469	0.0334934	-0.111815	-0.0482663	0.0317598	-0.0455836	-0.0146205	-0.0466325	0.0417294	0.111287	-0.0407957	0.0521216	0.0776287	-0.0611559	0.0787468	-0.0879482	0.20984	0.0358449	-0.0637232	-0.0403848	-0.106104	-0.0852794	-0.0590544	0.0643784	-0.0756836	-0.0762021	-0.0637701	-0.0570003	-0.0473307	-0.0556919	-0.0429927	-0.0420051	-0.0497392	0.044953	-0.0570984	-0.192608	-0.145737	-0.0240301	-0.0785822	-0.0420139	0.0370746	-0.110346	-0.0624954	-0.055373
10	-0.0516045	-0.0207287	-0.0436667	-0.0612628	-0.099821	-0.0210147	-0.0233867	-0.107112	-0.0181886	-0.0278784	-0.0187661	-0.0381828	0.0501581	-0.0480943	0.0429085	-0.0872985	0.0509048	-0.0609069	-0.0459237	-0.0786774	-0.0768778	0.0728079	-0.0571625	-0.0387736	-0.0769346	0.113481	0.0627916	0.0411543	-0.0552211	0.05936	-0.0663888	-0.0617161	-0.0626922	-0.0700132	-0.0648183	0.0403029	-0.0570668	0.0440692	0.0279038	-0.0645281	-0.170544	-0.113132	-0.0602241	-0.0634188	-0.0416415	-0.0558604	-0.0927254	-0.0691528	-0.0662655
12	0.0718443	0.0454784	-0.0302315	0.0573894	-0.0447313	-0.0376634	-0.0438198	-0.0783642	-0.0565616	-0.0370782	-0.0220355	-0.0372526	-0.0457899	0.0535318	-0.0602889	-0.0717881	-0.0633914	0.103571	-0.0548047	-0.0743076	0.068033	0.111075	0.0649823	0.0474778	-0.0490351	-0.132696	-0.0617998	-0.0587767	-0.0523999	0.0669703	0.0954419	-0.0394467	-0.0527346	-0.095721	0.0979826	0.0752285	-0.0271808	-0.0585069	0.0590025	0.0215091	-0.1578	-0.117253	-0.0363708	0.0791421	-0.0357472	-0.0654311	-0.0906843	-0.0386456	-0.0505169
14	0.0614019	0.0264177	0.118489	-0.052358	-0.0912364	-0.0284706	0.0797607	-0.0983992	0.0443143	0.0206332	-0.0248706	-0.0207178	-0.042501	-0.0721559	-0.0728624	0.184889	-0.064614	-0.0625124	-0.0430585	-0.0643336	0.0897358	-0.0548785	0.0807666	0.0734358	-0.0818551	-0.187375	0.047494	-0.0359472	-0.0559682	0.104245	0.0493725	-0.0534017	-0.059402	-0.0567611	0.0384095	-0.0846506	-0.0388677	-0.0494231	-0.0642038	0.0494555	-0.195715	-0.1211	-0.0421088	-0.0828648	-0.0316713	-0.0649829	-0.0583192	-0.0578011	-0.0276289
16	0.09308	0.0544347	0.0576229	0.0430988	-0.0985382	0.0338532	0.137677	0.116384	-0.026755	-0.032297	-0.0288147	-0.0347626	-0.050813	-0.0478904	0.0583434	0.112558	0.14306	-0.0434934	-0.0647923	-0.052478	0.0929416	0.0953736	0.0887645	-0.0463046	-0.0572409	-0.233016	0.125943	0.0568245	0.0327573	-0.0577317	0.123214	0.0880524	0.0462376	0.0720444	-0.0487154	-0.0536364	-0.0202036	0.0311587	0.0576344	0.0517551	-0.163044	-0.115194	-0.0251839	-0.0405076	-0.0215988	-0.036411	0.106334	-0.0463429	0.040904
18	0.165102	0.0729825	0.123578	0.0436265	-0.0837132	0.0526264	0.093239	-0.0776033	0.0481672	0.0461024	-0.0364094	-0.0357495	0.0555709	-0.0757414	-0.05743	0.343983	-0.101272	0.0904271	0.0566697	0.0639959	0.112165	0.048679	0.0697892	0.0852068	0.0491339	-0.248859	0.35253	0.151793	0.116911	0.110138	0.134748	0.0984078	0.067637	-0.064852	-0.0713051	0.124495	0.0518893	-0.0251994	-0.0462277	-0.0312768	-0.184359	-0.111741	0.0175785	-0.0232825	0.179307	0.0593297	0.11764	0.0652036	0.0517562
20	0.0781374	0.0834612	0.209857	0.201714	-0.13456	0.183116	0.117233	0.150215	0.245791	0.092065	0.127123	-0.0326594	0.0665694	0.300904	0.0772579	0.617574	0.28799	0.0731845	0.085053	-0.0753185	0.118317	0.0783328	0.0753205	0.091764	0.0972371	-0.143195	0.215883	0.147139	0.130343	-0.0613916	0.102157	0.130987	-0.0931941	0.116206	-0.0827065	-0.057213	-0.0368922	0.0598241	-0.0435463	0.0781635	-0.0953011	-0.0711407	0.0315472	0.100653	0.0722459	0.164349	-0.0601725	0.0503908	0.0304287
22	0.0748169	0.144518	0.29483	0.197002	0.211976	0.360129	0.148541	0.476356	0.444928	0.253612	0.293994	-0.0420339	0.273869	0.49747	0.352276	0.730572	0.478819	0.145114	0.0461593	0.178351	0.105429	0.188588	0.350919	0.300097	0.390856	-0.0979894	0.667681	0.308491	0.182154	0.155868	0.0943716	0.607533	0.460086	0.273219	0.288923	0.0673468	-0.0343022	0.69346	0.410517	0.182886	0.37408	0.799979	0.271844	0.479559	0.0928273	0.192899	0.25941	0.41533	0.157222
24	0.509956	0.570004	0.521454	0.380475	0.71203	0.444878	0.292156	0.627115	0.846206	0.205822	0.242647	0.432337	0.67753	0.720166	0.820636	0.98834	0.582462	0.718896	0.51039	1.83104	0.604378	0.658367	0.530541	0.65386	0.77919	0.455174	0.906176	0.772368	0.675379	0.931748	0.506536	1.48042	0.99591	0.401327	0.483508	0.384684	0.351723	1.2539	0.84007	0.611301	1.22669	1.91229	1.10054	1.30732	0.986456	1.33521	0.815147	0.71124	0.728424
26	0.307405	0.584047	0.44973	0.459845	0.81272	0.19782	0.275098	0.631385	0.583708	0.27128	0.284467	0.696967	0.795134	1.01763	0.423251	1.22337	0.766207	0.475293	0.980074	0.853623	0.467083	0.257734	0.439415	0.637854	0.41909	0.659908	0.791169	0.644919	0.810871	0.957059	0.742357	1.42603	0.564579	0.407756	0.437994	0.584323	0.464423	0.887983	0.875091	0.6842	1.67938	1.48387	1.50058	0.685805	0.936989	1.12742	0.628375	0.866335	0.895551
28	-0.0512518	0.401313	0.279697	0.249851	0.294254	0.386081	0.187847	0.506083	0.126725	0.0436798	0.276555	0.419925	0.329151	0.336722	0.260759	0.774158	0.766984	1.07883	0.465272	0.092927	0.101356	0.0921409	0.0717281	0.190188	0.142597	0.934449	0.282403	0.134707	0.165921	0.384484	0.298131	0.505475	0.407546	0.271915	0.267789	0.0965257	0.255449	0.151857	0.255779	0.279613	1.31106	0.852458	0.29848	0.12285	0.0595796	0.26801	0.0525601	0.230779	0.273126
30	-0.0150815	0.115735	0.0759248	0.0999742	0.085676	0.250453	0.167764	0.108353	-0.046193	0.0573943	0.100106	0.159739	0.136595	0.0398306	0.21892	0.28099	0.394929	-0.0611295	0.160136	-0.0508591	0.10534	-0.0520306	-0.0629324	0.0940797	0.0596322	-0.0691412	0.154928	0.0724188	0.0737456	0.0789978	0.0727133	0.078246	0.11439	0.106161	0.0862522	0.0592566	0.0384351	-0.0959486	0.0677649	0.221134	0.0386492	0.89384	0.0661395	0.156948	0.0263726	0.130612	-0.0609681	-0.0377328	-0.0556324
32	-0.0382912	0.0701551	0.0485078	-0.0595495	-0.0416549	-0.0301538	0.0797665	0.0957148	-0.0368187	0.0599156	0.0659508	0.0657468	0.045134	-0.010796	0.177736	0.0856604	-0.0812406	-0.0680361	-0.0737657	-0.0712413	0.124664	0.0606441	-0.0609977	0.110224	0.0443338	-0.0910318	-0.0493764	0.0596752	0.0572487	0.103326	0.0790414	-0.0487237	0.0882556	0.0776245	0.0719015	-0.0455668	0.0428616	-0.0278827	0.0425177	-0.0373349	0.0432468	0.526803	0.198612	-0.028091	0.0253565	0.207538	-0.0503792	-0.0551537	0.0860686
34	-0.0223606	-0.0289541	-0.0289072	-0.0369891	0.140442	0.0232031	0.0573183	-0.0333452	-0.0372585	0.0876514	-0.0177147	-0.0300577	-0.0272269	-0.0518058	0.0874564	0.0790275	-0.0779269	-0.0563784	-0.0526434	-0.0776586	0.0720288	-0.0476154	-0.0717273	0.149581	0.0646214	0.0832536	-0.080036	0.0923738	0.0344093	0.0632308	0.0938496	0.0546022	-0.0740997	-0.0402405	0.0523065	-0.0497405	-0.0316181	-0.0364305	0.15326	-0.0324007	-0.0703952	0.0517255	-0.0184648	-0.0328217	-0.0226095	-0.0536843	-0.085562	-0.0765047	-0.0394303
36	-0.0275285	-0.0400448	-0.0192683	-0.0278615	-0.0658752	-0.0617809	-0.0468345	-0.0991073	-0.0501698	-0.022153	0.0189028	-0.0246871	-0.0341012	-0.0601318	0.0519267	0.0562622	-0.0402815	-0.0551095	0.0337905	-0.0732132	-0.0471398	-0.0611381	0.0783887	0.0759957	0.0496355	0.185846	-0.0610182	0.0424799	-0.0560546	-0.0685406	-0.0508295	-0.0455594	-0.105547	0.045235	-0.0501062	0.031095	-0.0196263	-0.0387902	-0.0879522	-0.0547663	-0.093774	0.0794236	0.0818143	0.0334568	0.0115543	-0.0647567	0.0525225	-0.0653379	-0.102535
38	-0.0711218	0.0487226	-0.0284254	0.0359484	0.067123	-0.0406226	0.0394227	-0.0635947	-0.0760178	-0.0216181	-0.0290889	-0.0290839	-0.0417565	-0.0369153	-0.112791	0.220171	0.117638	-0.0651766	-0.0680556	-0.0669435	0.0740777	-0.0702064	-0.0601881	0.0608474	-0.0653247	-0.050078	-0.0742295	-0.0535903	-0.0831015	-0.0795649	-0.061822	-0.0511272	-0.0760315	-0.0741297	0.0445785	0.0673391	-0.023489	-0.0491376	-0.0644693	-0.0655553	-0.0546343	-0.0777247	-0.0296321	-0.0808535	-0.0423392	-0.0596316	-0.075435	-0.044555	-0.0727614
40	-0.0270909	0.0402685	-0.0671482	-0.0572589	0.0494778	-0.035264	-0.0435476	-0.056517	-0.0365073	-0.0176168	-0.0186498	0.0244898	0.0897044	-0.0719618	-0.0758475	-0.103513	0.141422	0.0720094	-0.0867044	-0.0650369	-0.131192	0.0795209	0.0378499	0.0305696	0.0563645	0.115301	-0.0626903	-0.0591303	0.0424424	0.058826	-0.0485649	-0.0329435	-0.0552344	-0.0741815	-0.0602832	0.0488555	-0.0497575	-0.01606	-0.0588016	0.0400546	0.0794587	-0.102633	0.028318	0.083079	-0.0345149	-0.0866381	-0.0607446	-0.0455909	-0.0421131
42	-0.0690996	-0.0219418	-0.0596084	-0.0490871	0.0388177	-0.0359829	0.0233366	-0.0564262	-0.0708931	-0.0392592	-0.0349632	-0.0388799	0.0447065	-0.0470114	-0.0723704	0.0336477	-0.105504	-0.0677797	-0.0548712	-0.0755254	-0.085352	-0.0741695	0.0602223	0.0361851	-0.0455402	-0.0918649	-0.0339445	-0.0543271	-0.0783966	0.0529261	-0.0539091	-0.0386812	-0.0711352	-0.0752468	-0.0513774	0.0193247	0.0681136	-0.0429384	0.057958	-0.0632602	-0.168244	-0.0532018	-0.0218921	-0.0407805	0.0494601	-0.0573465	-0.07222	-0.0351492	-0.065034
44	-0.0293936	-0.0420937	0.059285	-0.0156328	0.0700392	-0.0563679	-0.00917881	-0.094179	-0.0448132	-0.03336	-0.0298014	-0.0319066	0.0775303	-0.0818334	-0.0751889	0.0771616	-0.0364348	-0.0702511	-0.0564447	-0.0847544	-0.0789729	-0.0742465	-0.0455459	0.0510633	-0.0644875	-0.160495	-0.0891689	-0.0432627	-0.0474845	-0.0729314	-0.07817	-0.0323569	-0.0777937	-0.0830283	-0.0735446	0.0373379	0.0491089	-0.0482037	-0.0469353	-0.0274888	0.111057	-0.0389573	-0.0365973	-0.0474603	-0.0518928	-0.053564	-0.106332	-0.0415274	-0.087293
46	-0.0421935	-0.0322003	0.0630729	-0.0628789	-0.108654	-0.0343199	-0.0534153	-0.112241	-0.0424946	-0.0275214	-0.0160424	-0.0365455	0.0492257	0.085924	0.0555829	-0.0569689	0.0370909	-0.0965993	-0.0412047	0.0810212	-0.0476446	-0.0337821	-0.0838297	-0.0564403	-0.0416062	-0.157145	0.0604842	-0.0460461	-0.0438558	0.0723853	-0.0903499	-0.0504002	-0.0588733	-0.0743918	-0.0417986	0.0326799	0.0503754	-0.0419637	0.0305893	0.212592	-0.0674011	-0.169322	-0.0264044	-0.0432169	0.126379	-0.0470683	0.210213	-0.0423304	-0.0613032
48	-0.0540237	-0.043631	-0.0471093	-0.081149	-0.111677	0.0173755	-0.0345748	-0.124779	-0.0578362	0.0225597	0.0873199	-0.0487412	-0.036337	-0.0822302	-0.0921984	-0.111108	-0.044338	-0.120715	-0.063248	-0.0822731	0.0828048	-0.0819573	0.0493394	-0.068667	-0.0365034	-0.221362	-0.0529194	-0.0644725	-0.0648988	-0.0823564	-0.0672563	-0.0577822	-0.0808184	-0.0823258	-0.0647099	0.0424891	-0.0251509	0.0579342	-0.0556538	-0.0750697	0.0278662	-0.0724638	-0.0331206	-0.048438	-0.0339135	0.06077	0.0352693	-0.0304969	-0.0532211
50	-0.0525502	-0.0209818	-0.0721337	0.0430398	-0.114075	-0.0553719	-0.032808	-0.0837247	-0.0679203	-0.0207275	-0.0336318	0.0272864	-0.0177285	-0.0891023	-0.0759207	0.323287	-0.103437	0.192761	-0.0749277	-0.0399443	0.0759246	0.0573484	-0.0630943	-0.0469004	0.0737337	-0.129778	-0.0759182	-0.0444628	-0.031799	-0.0650217	-0.053834	-0.066637	-0.077294	-0.0843384	-0.0634767	0.0284873	0.0349919	0.0355506	-0.0491829	-0.0667979	0.0425124	-0.116559	-0.0251767	0.0228118	0.0376085	-0.0683612	0.195608	-0.0437741	-0.0700862
ON_horizontal_position_deg	ROI1	ROI2	ROI3	ROI4	ROI5	ROI6	ROI7	ROI8	ROI9	ROI10	ROI11	ROI12	ROI13	ROI14	ROI15	ROI16	ROI17	ROI18	ROI19	ROI20	ROI21	ROI22
2	0.0931621	-0.099055	0.127447	-0.123275	-0.275333	-0.0658447	-0.107693	0.0707255	-0.0567387	-0.0848315	0.084999	0.111851	-0.20424	0.17107	-0.15606	-0.247425	-0.377637	-0.304882	-0.126957	-0.275301	-0.110781	-0.314654
4	-0.0437383	0.0903507	0.0610917	0.0849518	-0.124387	0.0283191	0.0612821	0.0188508	0.102791	0.0337564	0.120548	0.138185	-0.246486	-0.124221	-0.1655	-0.233781	-0.308748	-0.303286	-0.18725	-0.209655	0.0952608	-0.238858
6	-0.0321958	0.0505857	0.103262	0.0324218	0.0652454	0.122356	0.0816989	0.050011	0.0897414	0.113011	0.0638504	0.0644045	-0.268955	-0.235005	-0.184593	-0.260896	-0.233149	-0.191696	-0.255715	-0.208327	-0.0927358	-0.271183
8	0.0198665	-0.112151	0.137276	0.0961678	0.0935084	-0.0342646	0.0361239	-0.027738	0.0611324	0.0549655	0.136339	0.109432	-0.229479	-0.254714	0.162946	-0.162793	-0.180246	-0.167033	-0.253286	-0.243194	-0.159661	-0.123045
10	0.0450439	-0.0659618	0.117952	0.066354	0.102886	0.0280076	-0.0417425	-0.0293089	-0.154796	-0.0862556	0.184043	0.169574	-0.228259	-0.358879	-0.226867	-0.162972	-0.440701	-0.381838	-0.27214	-0.312034	-0.1761	-0.0972173
12	-0.115848	-0.0835918	-0.128695	0.107052	0.108538	0.0842739	-0.0189632	0.0958242	0.0518269	0.0636149	0.154965	0.13162	-0.266546	-0.372833	-0.237973	-0.34301	-0.46843	-0.392884	-0.285376	-0.28012	-0.15647	-0.128255
14	-0.139337	-0.24996	-0.174012	-0.145106	0.120021	0.106187	0.145657	-0.0563944	0.136607	0.0873415	0.0831861	-0.0673505	-0.251591	-0.313204	-0.319598	-0.34244	-0.478989	-0.386542	-0.325726	-0.30185	-0.191026	-0.0881253
16	-0.239577	-0.275163	-0.238328	-0.203327	-0.232756	0.0537953	-0.0399813	0.10742	-0.0785212	-0.0964948	0.17913	0.108944	-0.29237	-0.336558	-0.334983	-0.340283	-0.478462	-0.399577	-0.283278	-0.360102	-0.248562	-0.192441
18	-0.36192	-0.346966	-0.298829	-0.194213	-0.333053	0.0354604	0.132889	-0.28835	0.0675177	0.171912	-0.147006	-0.191908	-0.33216	-0.336697	-0.325462	-0.345439	-0.470139	-0.389454	-0.305039	-0.376616	-0.204995	-0.204292
20	-0.403236	-0.389315	-0.299353	-0.22085	-0.310404	-0.307768	-0.363956	-0.323258	-0.429547	-0.354571	-0.328591	-0.309634	-0.274556	-0.352858	-0.28892	-0.340644	-0.48966	-0.403205	-0.302429	-0.373651	-0.136583	-0.131042
22	-0.413342	-0.430123	-0.23039	-0.228	-0.341816	-0.284811	-0.3643	-0.316842	-0.448968	-0.394691	-0.370232	-0.350268	-0.296691	-0.413164	-0.351156	-0.347206	-0.48054	-0.390464	-0.340022	-0.360918	-0.242257	-0.138333
24	-0.429316	-0.44117	-0.259523	-0.198151	-0.321904	-0.298961	-0.365686	-0.29791	-0.432834	-0.372556	-0.397223	-0.356437	-0.31455	-0.367737	-0.354356	-0.34331	-0.481029	-0.393315	-0.336301	-0.403311	-0.249098	-0.385992
26	-0.447265	-0.428902	-0.301366	-0.201908	-0.314958	-0.28465	-0.339254	-0.318052	-0.412323	-0.357417	-0.358153	-0.338333	-0.337168	-0.366785	-0.344486	-0.339704	-0.463751	-0.357174	-0.338969	-0.35975	-0.270469	-0.414004
28	-0.336615	-0.449503	-0.26689	-0.228982	-0.255559	-0.306506	-0.348714	-0.313401	-0.422155	-0.347184	-0.32575	-0.297101	-0.348638	-0.355679	-0.345755	-0.335928	-0.498698	-0.399618	-0.344111	-0.337958	-0.25603	-0.357161
30	-0.320114	-0.385091	-0.264366	-0.173769	-0.340806	-0.277567	-0.366144	-0.274475	-0.434881	-0.312256	-0.315865	-0.286907	-0.260589	-0.363644	-0.347674	-0.339374	-0.477099	-0.388498	-0.352896	-0.379087	-0.256653	-0.389789
32	-0.27562	-0.366118	-0.233308	-0.189017	-0.217909	-0.232587	-0.312899	-0.280276	-0.349577	-0.29851	-0.223999	-0.215129	-0.331565	-0.385328	-0.315123	-0.332463	-0.485412	-0.405988	-0.34755	-0.352875	-0.286938	-0.384854
34	-0.19845	-0.255845	-0.223793	-0.139453	-0.230577	-0.182955	-0.315621	-0.225909	-0.381816	-0.205303	0.242608	-0.218369	-0.316089	-0.37041	-0.302732	-0.337965	-0.504406	-0.41075	-0.324148	-0.381951	0.336136	-0.378603
36	-0.215693	-0.222311	-0.223569	-0.152287	-0.193337	-0.214247	-0.300162	-0.141726	-0.318107	-0.177168	-0.180053	-0.159383	0.126769	-0.275076	-0.326928	-0.354801	-0.4956	-0.404574	-0.345907	-0.353289	0.14246	-0.382279
38	-0.11472	-0.227648	-0.153787	-0.125003	-0.194798	-0.143002	-0.196608	-0.0788114	-0.228414	-0.176011	-0.257471	-0.235691	0.156043	-0.28687	-0.30586	-0.339421	-0.485839	-0.411028	-0.288063	-0.298395	0.268191	-0.371923
40	-0.047177	-0.151912	-0.0804683	-0.0617533	-0.147231	-0.098356	-0.107698	-0.124494	-0.12569	-0.178347	-0.222295	-0.204865	0.1157	-0.277584	-0.258538	-0.352202	-0.495892	-0.397298	-0.284415	-0.305532	0.291451	-0.292786
42	-0.0314163	-0.092018	-0.110449	0.071208	0.051881	-0.0597299	-0.135939	0.0702156	-0.0896647	-0.109198	-0.235796	-0.110892	0.0882519	0.103339	0.230724	-0.330785	-0.441701	-0.387185	-0.287709	-0.0585086	0.180655	-0.311955
44	0.071297	-0.0396331	-0.180782	0.052505	-0.050471	-0.0337356	0.111	-0.0469425	0.105745	-0.0535364	0.135222	0.0677886	0.16571	-0.165424	-0.231251	-0.291029	-0.371908	-0.359308	-0.278275	-0.22111	0.0588299	-0.354901
46	-0.0869403	0.0538651	-0.257486	-0.188842	0.0446262	-0.0600671	0.0479321	-0.04823	-0.039315	0.05908	0.112526	0.0879249	0.219514	-0.152826	-0.202633	-0.24473	-0.391332	-0.345817	-0.229909	-0.155283	0.219281	-0.255661
48	-0.0475241	-0.0512809	-0.169116	-0.210157	-0.247168	-0.0269642	-0.0725158	-0.0697236	-0.0365862	0.0662962	-0.0630318	-0.0211891	-0.136013	-0.15286	-0.132462	-0.254832	-0.473514	-0.372723	-0.210322	-0.124651	0.0818876	-0.271541
50	-0.105758	0.0244259	0.0652589	-0.172553	-0.315832	-0.0529565	-0.0742796	-0.0913486	-0.067084	-0.0366321	0.0589638	0.141334	0.113707	-0.138589	-0.118735	-0.320419	-0.366275	-0.332787	-0.139251	-0.215355	0.106321	-0.280159
ON_vertical_position_deg	ROI1	ROI2	ROI3	ROI4	ROI5	ROI6	ROI7	ROI8	ROI9	ROI10	ROI11	ROI12	ROI13	ROI14	ROI15	ROI16	ROI17	ROI18	ROI19
2	0.106434	0.14648	0.247238	0.167523	0.131834	-0.0327967	0.0824782	0.0765183	-0.145726	0.0947929	0.0170189	0.076178	0.122219	0.276068	-0.375452	-0.150508	-0.14274	-0.0711569	-0.188074
4	0.102547	0.111911	0.26158	0.121118	0.136238	-0.0483674	0.0273417	0.114919	0.0934394	-0.0721088	0.0632587	0.073147	0.0557077	0.234577	-0.280979	-0.189857	-0.249158	-0.101542	-0.233404
6	0.17602	0.140686	0.155005	0.290622	0.100567	0.0552924	-0.02699	0.0441394	0.114226	-0.134364	0.0500427	0.103663	-0.0726262	0.178839	-0.286602	-0.207468	-0.279309	-0.15754	-0.12003
8	-0.0561409	0.0828171	0.19196	0.223133	0.176072	0.0383161	0.0259891	0.0283832	0.0487036	0.0754597	0.0711505	0.0375387	-0.0865541	0.153936	-0.363883	-0.295261	-0.302149	-0.237332	0.0862873
10	-0.0869084	0.0688538	0.15244	0.119859	-0.077452	0.0539408	0.0589214	0.0583861	-0.0621892	0.0604056	-0.0551916	0.12776	-0.183135	-0.239195	-0.392302	-0.310368	-0.336975	-0.207215	-0.28648
12	-0.095084	0.102378	-0.0625087	0.143434	0.116745	0.0879748	0.0647475	-0.0831392	-0.107347	0.0703279	-0.0763497	0.0481754	-0.085253	-0.313019	-0.410426	-0.316138	-0.377537	-0.246357	-0.323678
14	-0.0723684	0.11085	-0.0761566	0.0430196	-0.0340593	-0.175759	0.0914354	-0.0926994	-0.255959	0.0779504	-0.134146	0.0392568	-0.170578	-0.292615	-0.400481	-0.365305	-0.376605	-0.285686	-0.357145
16	-0.112699	0.110809	-0.049086	-0.17657	-0.173626	-0.0972477	-0.139322	-0.0943602	-0.272032	-0.0368511	-0.182658	-0.144021	-0.255821	-0.298097	-0.420159	-0.334108	-0.399694	-0.32725	-0.346946
18	-0.170357	0.0657883	-0.246576	-0.354523	-0.183335	-0.202936	-0.108905	-0.275068	-0.320103	-0.18472	-0.187013	-0.0964744	-0.259182	-0.296428	-0.44665	-0.352242	-0.389716	-0.338398	-0.365822
20	-0.176438	-0.154676	-0.362047	-0.296998	-0.262197	-0.340147	-0.149238	-0.280266	-0.40806	-0.148221	-0.171258	-0.1614	-0.215247	-0.337891	-0.433691	-0.33138	-0.3701	-0.359364	-0.358105
22	-0.189487	-0.166581	-0.360067	-0.434812	-0.290299	-0.337828	-0.206084	-0.301532	-0.378959	-0.272553	-0.215907	-0.311608	-0.296915	-0.347933	-0.438171	-0.353712	-0.369431	-0.364331	-0.384862
24	-0.187914	-0.172331	-0.311917	-0.497688	-0.30066	-0.364441	-0.194816	-0.31224	-0.380321	-0.321465	-0.223713	-0.223057	-0.284634	-0.338445	-0.460035	-0.375763	-0.387048	-0.324138	-0.386428
26	-0.204054	-0.176984	-0.335686	-0.414044	-0.278773	-0.366274	-0.198839	-0.305775	-0.40545	-0.31605	-0.222043	-0.27354	-0.282317	-0.294	-0.443148	-0.346573	-0.405597	-0.296555	-0.380413
28	-0.198593	-0.173009	-0.335299	-0.337462	-0.296792	-0.365625	-0.197287	-0.31322	-0.360165	-0.339281	-0.196143	-0.312456	-0.292499	-0.262895	-0.462159	-0.346955	-0.378576	-0.347851	-0.398102
30	-0.187935	-0.165283	-0.175764	-0.326719	-0.306209	-0.299381	-0.205018	-0.306609	-0.381379	-0.240684	-0.21187	-0.277362	-0.301259	-0.280693	-0.444255	-0.378543	-0.361669	-0.335522	-0.370126
32	-0.168471	-0.143005	-0.235533	-0.321192	-0.233926	-0.319036	-0.133505	-0.294517	-0.320088	-0.22679	-0.189748	-0.200909	-0.288219	-0.281841	-0.434741	-0.337817	-0.395119	-0.301378	-0.352798
[truncated: 46 more columns]

## Sheet: Fig2c
FHWM-OFF-bars-horizontal	9.30246	9.13941	8.94229	8.79516	8.1724	7.44652	6.44205	20.3684	10.3844	8.44204	4.47128	6.3856	15.5815	3.40014	3.45671	11.0741	4.68839	16.5006	3.71657	7.53511	5.69281	7.82081	9.67956	14.9525	10.6137	7.13699	9.73227	13.2065	15.8891	6.33546	6.0127	3.81666	11.2399	13.0157	13.2296	13.6032	10.6918	13.3548	13.9158	12.3298	11.9549	8.87335	3.33022	3.64591	3.76508	3.92608	3.33022	3.33022	5.92102
FHWM-OFF-bars-vertical	3.33022	5.46263	8.3937	6.61978	4.63174	10.6702	11.3832	6.76639	4.72106	6.13547	7.68196	7.12052	4.98065	5.22376	3.33022	9.04853	8.29366	6.55699	3.90771	3.33022	3.33022	3.33022	4.22945	4.35893	4.35847	5.16787	6.10538	4.50131	3.79535	4.10885	4.30799	4.9458	4.15658	6.09285	7.08737	3.40253	4.46555	4.80748	5.00033	5.1218	5.1982	6.86177	3.33022	3.59418	3.33022	3.33022	3.33022	4.5273	3.98122
FHWM-ON-bars-horizontal	16.5778	20.0527	17.2521	15.9372	14.8043	22.4461	21.1944	20.3637	24.7748	23.3092	10.7044	17.6895	32.1622	36.5167	35.5202	71.4922	67.6557	70.1873	53.4953	45.0401	24.8027	57.1697
FHWM-ON-bars-vertical	17.4347	17.5834	13.9703	12.017	12.8841	12.0097	12.3383	13.6291	14.3869	8.26614	17.5969	12.557	18.9255	25.8963	41.6387	39.8835	49.8859	41.7866	48.8506
FlyID-OFF-bars-horizontal	23	23	23	23	23	23	25	25	25	26	26	26	28	28	28	28	28	28	28	28	28	28	28	28	28	28	28	28	28	28	29	29	30	30	30	30	31	31	31	31	31	33	33	33	33	33	33	33	33
FlyID-OFF-bars-vertical	28	28	28	28	28	28	28	28	28	28	28	28	29	29	29	30	30	33	33	33	33	33	33	33	33	33	33	33	33	33	33	33	33	33	33	34	34	34	34	34	34	34	34	34	34	34	34	34	34
FlyID-ON-bars-horizontal	28	28	30	30	30	31	31	31	31	31	31	31	35	35	35	39	39	39	39	39	39	40
FlyID-ON-bars-vertical	28	28	30	30	30	30	30	30	30	30	35	38	38	38	39	39	39	39	39
[truncated: 46 more columns]

## Sheet: SupFig2
Tm9_OFF_horizontal_bar_time_seconds	ROI1	ROI2	ROI3	ROI4	ROI5	ROI6	ROI7	ROI8	ROI9	ROI10
0.1	0.120558	0.0649766	-0.176701	-0.0447693	0.011158	-0.0739132	0.0660162	0.0601416	-0.0738525	-0.0449227
0.2	0.0841412	0.0514817	-0.0940806	-0.0295171	0.0036903	-0.0341628	0.0629344	0.0455593	-0.058989	-0.0323003
0.3	0.0477247	0.0379868	-0.0114597	-0.0142648	-0.0037774	0.00558772	0.0598526	0.030977	-0.0441256	-0.019678
0.4	0.0113082	0.024492	0.059735	-0.00149233	-0.0112451	0.0453382	0.0567708	0.0163947	-0.0345098	-0.00705562
0.5	-0.00836537	0.00580877	-0.00969856	-0.0146169	-0.0222986	0.0635842	0.0443596	0.00869673	-0.0594422	-0.00160261
0.6	-0.014937	-0.0128874	-0.0064692	-0.0127861	-0.0233668	0.0665393	0.0148119	0.0102965	-0.00942505	0.0197323
0.7	-0.00956013	-0.0175436	-0.00750217	-0.0128928	-0.0327945	0.0673219	-0.000523493	0.0115771	-0.0158818	0.00491721
0.8	-0.00792771	-0.0218451	0.0501039	-0.00788399	-0.0299404	0.0659305	-0.0157622	-0.0232275	0.0141965	0.00338134
0.9	-0.0106825	-0.0369114	0.0567052	-0.00590197	-0.0474274	0.0993904	-0.0122796	-0.0353852	-0.00749829	0.00836889
1	-0.0165054	-0.0176739	0.255693	0.0489386	-0.047312	0.164882	-0.00299419	-0.0649056	0.0929757	0.0414701
1.1	-0.0132112	-0.028181	0.327843	0.0563195	-0.0352814	0.218612	-0.00598379	-0.045011	0.162322	0.0744482
1.2	-0.0305444	-0.0246129	0.378438	0.058568	-0.041198	0.25396	-0.00657161	-0.0660948	0.269932	0.107269
1.3	-0.0301157	-0.0343502	0.450939	0.0717826	-0.0457971	0.254472	-0.0011668	-0.0705517	0.333693	0.126866
1.4	-0.0222674	-0.0445713	0.464314	0.0906877	-0.0489509	0.280044	0.00221682	-0.074988	0.349374	0.137042
1.5	-0.0390775	-0.0415874	0.50081	0.101383	-0.0498586	0.278761	-0.0184329	-0.0820407	0.389272	0.143391
1.6	-0.0640549	-0.0538254	0.520521	0.116675	-0.0704036	0.27273	-0.0350402	-0.0855932	0.422274	0.155335
1.7	-0.0724737	-0.0514442	0.556321	0.12721	-0.0731976	0.252117	-0.0443623	-0.0805522	0.443568	0.141981
1.8	-0.0767301	-0.0542073	0.523068	0.150162	-0.0680755	0.261513	-0.0287271	-0.0935969	0.434844	0.126862
1.9	-0.0615677	-0.0519014	0.477571	0.137077	-0.0606229	0.259195	-0.0224534	-0.0961657	0.385895	0.105905
2	-0.0646194	-0.0595431	0.419265	0.0778416	-0.0502955	0.211486	-0.0303766	-0.102321	0.301015	0.0738709
2.1	-0.0532252	-0.0599526	0.328286	0.0625486	-0.0562436	0.172059	-0.0418104	-0.0896405	0.221586	0.0488412
2.2	0.0259608	0.0208535	0.0261847	0.0747971	0.067541	-0.0351015	0.0243514	0.00944946	0.0112772	0.0231892
2.3	0.0167752	0.0122885	0.019413	0.0591313	0.0520795	-0.0327195	0.0137614	0.0220681	0.0148684	0.0177525
2.4	0.00758958	0.00372353	0.0126414	0.0434655	0.036618	-0.0303375	0.00317145	0.0346867	0.0184596	0.0123157
2.5	-0.00159603	-0.00484146	0.00636361	0.0282019	0.0211565	-0.0279555	-0.00741852	0.0473054	0.0220366	0.00687897
2.6	-0.00394607	-0.000251273	0.00653085	0.0204052	0.0169453	-0.0332895	-0.018069	0.0674681	-0.000398797	0.00454173
2.7	-0.00593995	-0.00874024	-0.00650989	0.0207641	0.022927	-0.0420509	-0.0152183	0.070705	-0.00212953	0.021099
2.8	-0.00434299	-0.0177637	-0.0144988	0.00121391	0.0245427	-0.0354468	-0.00294598	0.0709915	-0.0065905	0.0116182
2.9	-0.0054135	-0.030402	-0.00983427	0.012003	0.0096715	-0.0401481	-0.00648315	0.0385419	-0.0111834	-0.00215795
3	-0.0114277	-0.0289602	0.0100692	0.0503058	-0.0038619	0.00220823	-0.0263288	0.0377587	0.0231005	0.00278881
3.1	-0.0222702	-0.031061	0.148183	0.0877611	-0.0100191	0.0865953	-0.0188233	0.025907	0.0839953	0.0339199
3.2	-0.0119093	-0.0192527	0.300557	0.126085	-0.00732472	0.158422	-0.0229471	0.0228842	0.184831	0.067512
3.3	0.00450865	-0.00865632	0.348203	0.159276	-0.0135937	0.203283	-0.014999	0.0118908	0.226045	0.0867013
3.4	-0.00632588	-0.0122284	0.395482	0.1494	-0.0285828	0.231372	-0.0175079	0.00289836	0.263097	0.139062
3.5	-0.01346	-0.0179528	0.441602	0.158101	-0.0291653	0.252738	-0.00851098	-0.00877078	0.306093	0.157319
3.6	-0.0191015	-0.0279826	0.43812	0.167739	-0.0453002	0.249249	-0.0168627	-0.0118829	0.3495	0.174236
3.7	-0.0406873	-0.0328616	0.465113	0.175739	-0.0411152	0.250276	-0.0299607	-0.0194474	0.383791	0.158077
3.8	-0.0510438	-0.0454869	0.470695	0.199516	-0.0565651	0.247329	-0.0434866	-0.0424586	0.410484	0.173086
3.9	-0.0491335	-0.0556504	0.462182	0.196664	-0.0659663	0.257204	-0.0489908	-0.0415874	0.377222	0.171353
4	-0.044529	-0.0569799	0.455791	0.197164	-0.050859	0.218953	-0.0564315	-0.0365765	0.39222	0.185157
4.1	-0.0413567	-0.0637019	0.363106	0.133383	-0.0578261	0.153039	-0.0623146	-0.022289	0.321928	0.15116
4.2	-0.0383754	-0.0741332	0.242827	0.0846317	-0.0525684	0.121191	-0.0727565	-0.0128579	0.211242	0.0955582
4.3	0.0544483	0.0891008	-0.00334522	-0.0102679	-0.0309499	0.0117708	0.0789585	0.117396	0.0466411	-0.0360922
4.4	0.0449236	0.0729403	-0.003095	-0.00317869	-0.0241062	0.0136255	0.0662527	0.0949187	0.0452961	-0.0265215
4.5	0.035399	0.0567799	-0.00284479	0.00391049	-0.0172626	0.0154802	0.0535469	0.072441	0.0439511	-0.0169508
4.6	0.0258743	0.0406194	-0.00380773	0.0104864	-0.0104189	0.0173349	0.0408411	0.0499633	0.0454443	-0.0073801
4.7	0.0101344	0.0176983	-0.0150604	0.00988424	-0.0195215	0.0069095	0.016961	0.0260486	0.0600614	-0.00631489
4.8	0.0156907	-0.00862063	-0.018285	0.012637	-0.02888	-0.0109605	-0.00956639	-0.00899939	0.0326098	-0.00677174
4.9	0.00372892	-0.0190168	-0.0134461	0.00845344	-0.0271658	-0.0116927	-0.0188046	-0.0218597	0.0617435	0.00254546
5	-0.000698198	-0.0344235	-0.0106036	0.000848624	-0.0391971	-0.0138236	-0.0129633	-0.0133622	0.0417525	-0.00507351
5.1	-0.0241683	-0.0365101	-0.00580649	-0.0126779	-0.0379627	0.0203444	-0.0236384	-0.0431567	0.0218493	-0.013889
5.2	-0.0590313	-0.03199	0.0471252	0.01928	-0.043865	0.0920923	-0.0386134	-0.0498414	0.0749674	0.00463977
5.3	-0.0406892	-0.0441765	0.113594	0.0534535	-0.0585289	0.150084	-0.0321682	-0.0539601	0.128619	0.0317492
5.4	-0.0501558	-0.0546786	0.1659	0.0756089	-0.0645982	0.201846	-0.0390782	-0.0673846	0.174023	0.0437522
5.5	-0.0527374	-0.0482243	0.139751	0.107228	-0.064835	0.229008	-0.0276937	-0.0610935	0.197376	0.050382
5.6	-0.0510047	-0.0486188	0.146541	0.117901	-0.0683945	0.235958	-0.0389619	-0.0600435	0.179564	0.0610449
5.7	-0.0391894	-0.044033	0.145709	0.131778	-0.0586218	0.253118	-0.0307295	-0.0553755	0.206726	0.07732
5.8	-0.0457246	-0.0473153	0.156216	0.142819	-0.0587338	0.259564	-0.0262986	-0.0709537	0.26687	0.0736481
5.9	-0.057628	-0.0480163	0.133273	0.117655	-0.0482488	0.257484	-0.0337495	-0.0818968	0.250509	0.0868238
6	-0.0570574	-0.0627824	0.135322	0.118944	-0.0649002	0.257841	-0.0459701	-0.100041	0.278504	0.0620338
6.1	-0.0589589	-0.06025	0.107177	0.0930754	-0.0621904	0.244273	-0.0461647	-0.099073	0.238988	0.0596158
6.2	-0.0547667	-0.0542653	0.0574131	0.0776971	-0.056868	0.191905	-0.0477269	-0.0872464	0.167834	0.0415658
6.3	-0.0470865	-0.0469209	0.045567	0.0330274	-0.0402557	0.150282	-0.0371815	-0.0722868	0.124356	0.0361262
6.4	-0.0319586	0.0471266	-0.0386208	-0.0157777	0.0812882	0.10307	0.096263	0.105356	0.134238	0.00293763
6.5	0.00362978	0.0581176	-0.0231067	-0.00896723	0.07162	0.082739	0.090407	0.0968429	0.077516	0.00224393
6.6	0.0392182	0.0691086	-0.0075927	-0.00215678	0.0619518	0.0624083	0.084551	0.0883299	0.020794	0.00155024
6.7	0.0748065	0.0800995	0.00610071	0.00317831	0.0522836	0.0420776	0.078695	0.079817	-0.032913	0.000856545
6.8	0.0807261	0.0803057	-0.00055906	-0.00945577	0.0482124	0.018931	0.0816996	0.061968	-0.035708	-0.00436853
6.9	0.0744251	0.075091	-0.0245963	0.00772453	0.0634967	0.0205891	0.083959	0.0540473	-0.0368743	-0.00957849
7	0.0890449	0.0752699	-0.00739389	0.00246535	0.0646276	-0.00995236	0.0834029	0.049072	-0.0583849	0.0113569
7.1	0.0861313	0.0540659	-0.0135095	-0.00802296	0.0685437	-0.0200315	0.0718723	0.0491906	-0.0148692	-0.00626026
7.2	0.0635545	0.0474155	0.00346381	-0.00183834	0.0533219	0.0368035	0.0496165	0.0452582	0.0230997	-0.00939671
7.3	0.0508138	0.0458319	0.00720057	0.0295571	0.0573982	0.179212	0.0546527	0.0322537	0.012464	0.0125285
7.4	0.0631832	0.0420832	0.0514321	0.0553982	0.0462556	0.265606	0.048312	0.0340747	0.114481	0.0234708
7.5	0.0476019	0.0242285	0.0836289	0.0585261	0.0397894	0.326028	0.0234426	0.0287593	0.097374	0.0505893
7.6	0.0378689	0.0199185	0.0806217	0.071445	0.0200044	0.339831	0.0199512	0.0107459	0.112571	0.0499456
7.7	0.0275595	0.0151352	0.0873309	0.0794425	0.00915329	0.339416	0.00533378	0.0124461	0.105673	0.0649461
7.8	0.0214702	0.00997554	0.0814089	0.0844995	0.0123859	0.368173	0.00654894	0.00277413	0.0857818	0.0582012
7.9	0.00677135	-0.00367707	0.0672538	0.0630282	-0.00343377	0.341077	0.000370726	-0.0156177	0.084754	0.0847156
8	0.00513313	-0.00765848	0.0946657	0.0467403	0.0262557	0.33336	0.0247432	-0.0086165	0.0883581	0.0820423
8.1	0.012414	0.00344495	0.113996	0.0617019	0.0168426	0.311064	0.0288486	-0.0168198	0.0828931	0.0635069
8.2	0.00832896	0.00878366	0.0731543	0.0443293	0.011361	0.311539	0.00814404	-0.00574132	0.0744515	0.0632744
8.3	0.0160713	0.00666573	0.0363198	0.0195907	0.0296201	0.264069	-0.00397807	-0.00360945	0.072143	0.0503783
8.4	0.0205977	0.0103444	0.0106363	0.00428519	0.019857	0.208491	-0.0168619	-0.0177883	0.0011943	0.0341658
8.5	-0.0302354	-0.0493942	0.0965293	0.0171156	-0.0260566	-0.0302811	-0.0903515	-0.0523529	-0.029583	0.0402418
8.6	-0.0446839	-0.0519631	0.0656308	0.0114663	-0.036543	-0.0137501	-0.0781619	-0.0689285	-0.0160782	0.0292607
8.7	-0.0591325	-0.054532	0.0347324	0.00581703	-0.0470295	0.00278085	-0.0659723	-0.0855041	-0.00257346	0.0182796
8.8	-0.0735811	-0.0571009	0.00648467	-0.000442634	-0.0575159	0.0193118	-0.0537827	-0.10208	0.0102093	0.00729852
8.9	-0.0888782	-0.0643248	0.00578053	-0.0143776	-0.0621791	0.0188212	-0.0495137	-0.111223	-0.000391482	-0.0060061
9	-0.105733	-0.0691951	0.00380722	-0.00966198	-0.0629114	0.0207505	-0.0547997	-0.105623	0.00314473	0.00302083
9.1	-0.104631	-0.061031	-0.00583279	-0.0157797	-0.0681093	0.0260239	-0.0483612	-0.11117	0.00301035	-1.38235e-06
9.2	-0.106995	-0.0709602	-0.0187228	-0.00698136	-0.0804082	0.0342956	-0.0533754	-0.117925	-0.0230423	0.0114848
9.3	-0.100132	-0.0815711	-0.0121527	0.00132254	-0.0855967	0.0757784	-0.0571387	-0.120969	-0.0242798	0.00620246
9.4	-0.0960049	-0.0662527	0.011937	0.00880595	-0.0833497	0.152976	-0.049508	-0.121411	0.0174587	0.0144581
9.5	-0.0998069	-0.0773557	0.0462727	0.029442	-0.0946429	0.21607	-0.0651158	-0.127245	0.0577318	0.0284128
9.6	-0.10139	-0.0837563	0.0538114	0.0438649	-0.0944679	0.240176	-0.0658716	-0.129883	0.0790356	0.0513292
9.7	-0.0979412	-0.0821198	0.0929248	0.0606834	-0.0833298	0.230443	-0.0609892	-0.127529	0.114319	0.0613353
9.8	-0.0895603	-0.0721327	0.130325	0.0705929	-0.0914286	0.249142	-0.0598542	-0.131431	0.0969993	0.0650286
9.9	-0.0895646	-0.0811038	0.133244	0.0852457	-0.0933725	0.249788	-0.0678132	-0.135741	0.0827516	0.0752739
10	-0.103088	-0.100835	0.164378	0.0758356	-0.0964386	0.230488	-0.0737151	-0.135196	0.0813104	0.080437
10.1	-0.112612	-0.100157	0.183022	0.0810347	-0.10431	0.207333	-0.0734314	-0.141068	0.0968705	0.0779106
10.2	-0.111561	-0.0968834	0.153771	0.0853568	-0.0962297	0.209861	-0.0682088	-0.153012	0.0740949	0.068345
10.3	-0.0979917	-0.103174	0.150683	0.0872838	-0.0921846	0.208338	-0.0687385	-0.146379	0.0870657	0.0566111
10.4	-0.0868549	-0.0864126	0.104341	0.0329076	-0.0829755	0.199307	-0.0704034	-0.13325	0.0493569	0.0382621
10.5	-0.0931874	-0.0882359	0.0485532	0.0199657	-0.0909648	0.20486	-0.0691326	-0.130092	0.0263429	0.0421084
10.6	0.0872158	0.0291844	0.187182	0.0426594	-0.00705923	-0.0372688	0.0446781	0.0500709	0.0174183	0.0752189
10.7	0.0771965	0.0257079	0.154487	0.0313567	0.00230293	-0.016664	0.0324213	0.0293785	0.042533	0.0518615
10.8	0.0671773	0.0222314	0.121792	0.020054	0.0116651	0.00394082	0.0201644	0.00868605	0.0676477	0.028504
10.9	0.0571581	0.0187549	0.0884769	0.00989373	0.0210273	0.0245456	0.00790757	-0.0120064	0.0914572	0.00514657
11	0.0379089	0.010129	0.0652555	0.00955607	0.0163237	0.0297542	-0.000615595	-0.0319196	0.0849324	-0.00903925
11.1	0.0221636	-0.0103752	0.060197	0.0132244	-0.00192345	0.00796878	-0.0175878	-0.0403475	0.111541	-0.0122011
11.2	0.00529413	-0.0198578	0.0394704	0.0278274	-0.00154204	0.00332471	-0.0149025	-0.0373676	0.117612	-0.00186406
11.3	-0.00233024	-0.0224317	0.0499143	0.0229711	0.00374506	-0.0131094	-0.0287692	-0.0518032	0.084339	-0.00880157
11.4	-0.0127688	-0.0293172	0.0476484	0.0129316	-0.00122189	-0.0116143	-0.0394875	-0.0661183	0.0493014	-0.00689071
11.5	-0.00848879	-0.00723479	0.0946032	0.0569218	0.00205952	0.0261592	-0.0199787	-0.055872	0.0735697	0.00636624
11.6	-0.0289934	-0.0205827	0.104274	0.0638439	-0.0179687	0.0628101	-0.0100535	-0.0416512	0.0542583	0.0255667
11.7	-0.0264458	-0.0287931	0.0999953	0.0860266	-0.0191763	0.0936862	-0.0139134	-0.0525376	0.0441943	0.0212946
11.8	-0.030158	-0.0327536	0.0764816	0.077673	-0.0312172	0.0720011	-0.0266207	-0.0489984	0.0794187	0.0203719
11.9	-0.0442639	-0.0389158	0.0649637	0.106477	-0.0363863	0.0802234	-0.0291921	-0.0507738	0.0577701	0.0327561
12	-0.0463647	-0.0455942	0.0815604	0.0965312	-0.0240025	0.0910417	-0.0304965	-0.0572338	0.0700723	0.0349954
12.1	-0.0348332	-0.0395362	0.104786	0.114556	-0.0270008	0.0871143	-0.0241951	-0.040856	0.103697	0.0329308
12.2	-0.0439302	-0.0330127	0.0976664	0.113357	-0.0370432	0.0737598	-0.0336751	-0.0526681	0.0674015	0.0354022
12.3	-0.0614978	-0.0441162	0.103553	0.0974818	-0.0300116	0.0692282	-0.0314366	-0.0605462	0.101403	0.0381871
12.4	-0.0578364	-0.040126	0.107345	0.0688248	-0.0384004	0.0596717	-0.034577	-0.0598582	0.0863415	0.0321787
12.5	-0.045643	-0.0306215	0.0790241	0.0396735	-0.043819	0.0578115	-0.0285298	-0.0800458	0.0329303	0.0261752
12.6	-0.0447171	-0.0325087	0.0615114	0.0159708	-0.0333503	0.0518587	-0.0204391	-0.0775672	-0.0182228	0.0137694
12.7	0.072087	0.0296798	-0.0510673	0.00983513	0.10541	-0.0451305	0.11126	0.10322	-0.0416037	0.013546
12.8	0.0621052	0.0243552	-0.0247434	0.00354948	0.082697	-0.0607516	0.0875857	0.0878759	-0.033925	0.0134469
12.9	0.0521233	0.0190307	0.00158056	-0.00273616	0.0599835	-0.0763727	0.0639112	0.0725313	-0.0262464	0.0133477
13	0.0421415	0.0137062	0.0252735	-0.00920518	0.03727	-0.0919938	0.0402367	0.0571868	-0.0185322	0.0132486
13.1	0.0293332	0.00682059	0.00747857	-0.00574969	0.0218401	-0.107128	0.0185264	0.0294575	-0.0191471	0.00579791
13.2	0.0279595	0.0153849	-0.00416618	-0.00293321	0.0226673	-0.100966	0.019746	0.0013886	0.00153789	-0.0124089
13.3	0.0366563	0.0082238	0.000759123	-0.00479624	0.0185334	-0.0927048	0.0216428	0.0122266	0.0160002	0.0156279
13.4	0.0352849	0.00472968	0.00443144	0.00361466	0.00827223	-0.0890102	0.00907919	0.00469311	-0.00928923	-0.00481489
13.5	0.0383518	-0.0115585	0.00236853	0.00474038	-0.00419709	-0.0810802	0.0144277	0.00567077	0.0108257	-0.00232011
13.6	0.0459091	-0.00626343	-0.0053542	0.018891	0.00114666	-0.0569108	0.00993409	0.00842546	0.000267296	-0.00296914
13.7	0.0211788	-0.00861382	0.0319745	0.0281784	0.00952863	-0.0351754	0.0176469	0.00552819	0.0149455	0.00692978
13.8	0.0149512	-0.00794988	0.0462434	0.0324168	0.00690911	-0.0344546	0.0188409	-0.00268202	0.00530392	0.018127
13.9	0.0122686	-0.00118334	0.0433829	0.0411214	0.00924073	-0.00941268	0.0268769	-0.0173817	0.0363272	0.024445
14	-0.00417342	-0.0134721	0.0495834	0.0521999	0.0136327	0.00877676	0.00626715	-0.0133268	0.0290025	0.0210013
14.1	-0.0043127	-0.0155207	0.0593884	0.0621322	0.00252149	-0.00158987	-0.00242163	-0.00732263	0.0253136	0.0108321
14.2	-0.00248136	-0.0193491	0.0709833	0.0621176	0.00102657	-0.00201528	-0.00609122	-0.0120953	0.00864936	0.00482908
14.3	-0.00915912	-0.0204762	0.0776579	0.0547771	-0.0142967	-0.00861614	-0.016894	-0.0101759	-0.00367755	0.0072533
14.4	-0.0018429	-0.0179834	0.0479197	0.0593626	-0.00308974	0.00292922	-0.00604157	-0.00439963	-0.00584887	0.00584119
14.5	0.00214723	-0.0183102	0.0493713	0.0470875	0.0109282	-0.00752707	0.00290402	-0.00449951	-0.0220921	0.0094236
14.6	0.00757466	-0.00882144	0.0123422	0.017121	0.0342756	-0.0161062	0.00342853	0.00729478	-0.0446649	0.0108399
14.7	0.0248577	0.00872144	0.00762318	0.00516182	0.0589031	0.0152614	0.00219919	0.0419083	-0.0468217	0.0126692
14.8	0.0346766	-0.0862451	-0.015427	-0.00563937	-0.0613255	0.0672411	-0.0337434	-0.0523879	-0.231937	0.00369098
14.9	0.0179863	-0.0572152	-0.0129645	-0.00861448	-0.0527257	0.0524608	-0.0284611	-0.0400382	-0.141604	0.00364432
15	0.00129607	-0.0281854	-0.010502	-0.0115896	-0.0441259	0.0376806	-0.0231789	-0.0276886	-0.0512712	0.00359766
15.1	-0.0153942	0.000844537	-0.00715419	-0.0146887	-0.035526	0.0229003	-0.0178966	-0.015339	0.0350015	0.003551
15.2	-0.0147743	0.0072451	0.000302586	-0.0187288	-0.020966	0.0105201	-0.0165715	-0.00605735	0.0438339	0.00606072
15.3	-0.0219419	-0.0115777	-0.00772387	-0.0237997	-0.0146966	0.00711235	-0.020132	0.000791179	-0.0526049	0.0101156
15.4	-0.013642	-0.0142444	-0.00339074	-0.00564634	-0.0176406	-0.00435062	-0.0302896	-0.0103128	-0.059743	0.00252416
15.5	-0.0115225	-0.0287749	-0.0336084	-0.00948231	-0.0348252	-0.0251501	-0.0337632	-0.0346929	-0.0868796	0.00595512
15.6	-0.0158172	-0.0324425	-0.0415894	-0.00255213	-0.0364321	-0.0283465	-0.0208027	-0.0362931	-0.0238369	-0.00326036
15.7	-0.0250843	-0.0280231	-0.0259241	0.0143372	-0.0389531	-0.0289473	-0.029257	-0.0518077	-0.0604161	0.00740517
15.8	-0.0139285	-0.0352517	-0.0177372	0.00243465	-0.0390395	-0.0488599	-0.0377468	-0.0500997	0.0163014	0.019698
15.9	-0.015595	-0.0415102	0.00441558	0.0149429	-0.024003	-0.0513242	-0.0422771	-0.0514965	0.0532479	0.0295761
16	-0.0302156	-0.0430564	0.0230898	0.0151992	-0.0268435	-0.0639878	-0.054729	-0.0514598	0.0313468	0.0394348
16.1	-0.0215942	-0.0428516	0.034986	0.0344842	-0.0287838	-0.0511525	-0.0553279	-0.0667901	0.00894034	0.0297776
16.2	-0.0155741	-0.0581485	0.0326727	0.0389703	-0.0342687	-0.0618029	-0.0584098	-0.0669749	0.0247675	0.0199571
16.3	-0.0248741	-0.0538812	0.0351942	0.0242155	-0.0118368	-0.0719438	-0.0581089	-0.0599107	-0.0418908	0.0221788
16.4	-0.0337203	-0.0639398	0.0199695	0.0401513	-0.00703832	-0.0836975	-0.073433	-0.0643459	-0.045278	0.00342342
16.5	-0.0344224	-0.0710791	0.0182218	0.0528723	-0.00937223	-0.0821015	-0.0668953	-0.070577	0.0413358	0.00860357
16.6	-0.0277449	-0.063747	-0.00052772	0.0306924	-0.000414156	-0.0781982	-0.0523046	-0.0592034	-0.0413002	0.0155773
16.7	-0.00994949	-0.0478592	-0.015181	0.0268207	0.0102567	-0.0417501	-0.0287873	-0.0468283	-0.0486992	0.0135512
16.8	-0.00827521	-0.0330252	-0.0111046	0.004111	0.0231543	0.000407512	-0.0153462	-0.0264091	-0.0774326	0.0029135
16.9	0.0149468	0.0384533	0.087486	-0.0479255	-0.0403545	-0.0588558	0.0895415	0.160513	-0.0435598	0.0179009
17	0.0275048	0.0492828	0.0651568	-0.0353932	-0.0222418	-0.0624239	0.0832589	0.133395	-0.0506326	0.00905372
17.1	0.0400628	0.0601124	0.0428275	-0.022861	-0.00412912	-0.0659921	0.0769763	0.106277	-0.0577054	0.00020655
17.2	0.0526208	0.070942	0.0219038	-0.0112236	0.0139836	-0.0695602	0.0706936	0.0791589	-0.0634995	-0.00864062
17.3	0.0644427	0.0741615	0.0211173	-0.0133604	0.0232873	-0.0769733	0.0720844	0.0619427	-0.0544942	-0.00379998
17.4	0.0634026	0.039978	0.0134217	-0.00481232	0.0212818	-0.0586984	0.065003	0.0586305	-0.0445848	-0.00959207
17.5	0.0558859	0.0309088	0.0174755	-0.0104137	0.0347755	-0.0579968	0.0382525	0.0375559	-0.0341692	-0.0112359
17.6	0.0559836	0.00782564	0.0349618	-0.00995408	0.0363395	-0.0641254	0.0209421	0.0388206	-0.0633146	-0.011259
17.7	0.051492	0.016287	0.038344	-0.0117632	0.0317659	-0.071881	0.00991294	0.0446188	-0.0636845	-0.031412
17.8	0.0310282	-0.00116028	0.0222548	-0.00194107	0.0217286	-0.0961282	0.000759019	0.0337844	-0.0400484	-0.0210801
17.9	0.0234283	-0.010357	0.0480069	0.00163607	0.0280161	-0.0988233	-0.030332	0.0278679	-0.0316498	-0.011942
18	0.0152925	-0.0161962	0.0311224	0.000530266	0.0064943	-0.0992309	-0.0356044	0.0126688	-0.0434244	-0.00468811
18.1	0.00461598	-0.0260099	0.052382	0.00284265	-0.00585555	-0.0985537	-0.0444907	-0.0217758	-0.0141329	-0.00189853
18.2	-0.00528268	-0.0354324	0.0703494	0.00664015	-0.0186322	-0.104816	-0.0377293	-0.0435791	-0.00716957	0.0132191
18.3	-0.00315698	-0.0307434	0.0608089	0.00473811	-0.0166975	-0.104552	-0.0377175	-0.0563029	-0.0135687	0.0126327
18.4	-0.00194705	-0.0478521	0.0888467	0.0208085	-0.0305739	-0.108136	-0.0454773	-0.0605145	-0.00197725	-0.00410356
18.5	-0.00222738	-0.0615064	0.0579062	0.0188353	-0.0344035	-0.110804	-0.0660113	-0.0744671	-0.0188221	-0.00859266
18.6	-0.0227521	-0.0646442	0.108378	-0.00667282	-0.0262235	-0.106879	-0.065378	-0.0689202	-0.0512869	-0.0157384
18.7	-0.0207753	-0.0644915	0.121755	0.000282306	-0.0284266	-0.115209	-0.0804945	-0.0762571	-0.0461454	-0.00210838
18.8	-0.0266359	-0.0712056	0.086257	-0.0168212	-0.0391109	-0.102391	-0.0758396	-0.0775236	-0.078153	0.0123584
18.9	-0.045147	-0.0775509	-0.0159852	-0.0132516	-0.0515643	-0.0669415	-0.0798729	-0.0826722	-0.0898655	0.0072601
19	0.107994	0.0640591	-0.018319	-0.0329237	0.0326222	-0.023279	0.0941186	0.0212092	-0.0715744	-0.00180819
19.1	0.088185	0.0423669	-0.0121431	-0.0214225	0.0247415	-0.0146502	0.0597463	0.0125559	-0.0714743	-0.00553191
19.2	0.0683762	0.0206746	-0.0059672	-0.00992124	0.0168609	-0.00602134	0.025374	0.00390274	-0.0713742	-0.00925563
19.3	0.0485674	-0.00101768	-0.000180445	0.00194666	0.00898031	0.00260749	-0.00899834	-0.00475047	-0.0695521	-0.0129793
19.4	0.0375989	-0.0140666	-0.0067179	0.0122449	0.00818878	0.0158083	-0.0327328	-0.0118397	-0.0559621	-0.0164722
19.5	0.0404317	-0.0121533	-0.018026	0.00329922	0.0151481	0.0243586	-0.0427348	-0.0247683	-0.0490439	-0.0122117
19.6	0.0177465	-0.005939	-0.0137013	0.0157843	0.00102788	0.0199563	-0.0422579	-0.012825	-0.0408065	-0.0197011
19.7	0.0111824	-0.0176968	-0.00448288	0.0153843	0.0056274	0.0259175	-0.0357009	-0.00423165	-0.0440931	-0.0167351
19.8	0.00886886	-0.0200832	0.0138102	0.0136266	0.00380702	0.0254485	-0.0350142	0.00103967	-0.0140772	-0.0198812
19.9	0.0152506	-0.0116604	-0.0146221	0.0124512	0.0345534	0.0315847	-0.0213004	0.014613	-0.0645065	-0.0302734
20	0.0272807	-0.0186382	-5.82477e-05	0.0352711	0.00724545	0.0246857	-0.0244874	0.0179147	-0.045311	-0.0264886
20.1	0.0221446	-0.022467	0.0165801	0.0338234	0.00264471	0.0189146	-0.014473	0.00146106	-0.00660793	-0.0244129
20.2	0.0171198	-0.0342349	0.0144148	0.0235457	-0.0141939	0.0170805	-0.0232948	-0.0288943	-0.00361935	-0.0273658
20.3	-0.0219568	-0.042309	0.0311875	0.0433163	-0.0290703	0.0240289	-0.0292568	-0.0449232	-0.0209915	-0.0202832
20.4	-0.0201828	-0.0445582	0.025495	0.0390618	-0.0349976	0.00717386	-0.0291447	-0.0451482	-0.0176945	-0.00972337
20.5	-0.0226209	-0.035797	0.00858988	0.0287851	-0.0423666	-0.00612216	-0.0309696	-0.0442016	-0.0264832	-0.017299
20.6	-0.00995353	-0.0505769	0.0144213	0.0124882	-0.030775	0.000520576	-0.047142	-0.0399205	-0.0251335	-0.00925345
20.7	0.00558241	-0.0418815	0.0660026	0.015415	-0.0172075	-0.0115814	-0.0254219	-0.0314842	0.0127184	-0.0135367
20.8	0.00200926	-0.0520338	0.0684861	0.0155702	-0.0180237	-0.0210186	-0.0283218	-0.0479223	0.0210374	-0.0174796
20.9	-0.0117817	-0.0487798	0.028836	-0.00824187	-0.0386987	-0.0292186	-0.0383353	-0.0504402	-0.0647449	-0.0116668
21	-0.0209887	-0.0603501	0.0214156	-0.0118766	-0.046874	-0.0112432	-0.0385399	-0.0646761	-0.0667097	-0.00480157
21.1	0.042926	-0.00509165	0.026666	0.00225369	-0.0975996	0.0483454	-0.0191847	0.0462469	-0.0141467	0.0116933
21.2	0.0234805	-0.012831	0.0190851	0.00533379	-0.0705678	0.032565	-0.0262217	0.032607	0.0050682	0.0108998
21.3	0.00403495	-0.0205703	0.0115042	0.00841389	-0.0435361	0.0167847	-0.0332588	0.0189671	0.0242831	0.0101062
21.4	-0.0154106	-0.0283096	0.00450966	0.012578	-0.0165044	0.00100429	-0.0402958	0.00532725	0.0434758	0.00931271
21.5	-0.0227229	-0.0288678	0.000531858	0.0241587	-0.00553883	-0.0102818	-0.0453054	0.00133256	0.0377327	0.00608337
21.6	-0.0118046	-0.0298664	0.00110295	0.0247481	0.00657715	-0.0221193	-0.0521808	0.0087806	0.00639326	-0.0112988
21.7	-0.00593167	-0.0227858	0.00217444	0.0136474	0.00133718	-0.0306246	-0.0522756	0.018377	0.0112939	-0.0160659
21.8	0.00232347	-0.0349138	-0.0147493	0.0143548	-0.0135214	-0.0353805	-0.0585364	0.00724355	-0.0221309	-0.0159756
21.9	-0.00547052	-0.0215229	-0.00683276	0.00622566	-0.0152086	-0.044611	-0.0450956	0.00549479	-0.0126869	-0.0130393
22	0.008333	0.0101307	-0.000633998	-0.00112017	0.00147723	-0.0357316	-0.0341416	0.0181347	0.00163485	-0.0189423
22.1	0.0157494	0.017347	0.00596002	0.025483	0.0101642	-0.0279227	-0.0183784	0.0208217	0.00247941	-0.0254732
22.2	0.014939	0.0119055	0.0101843	0.0435247	0.00345412	-0.0183968	-0.00998263	0.0314215	0.00964612	-0.017104
22.3	0.00663167	0.00096408	0.033381	0.0312069	-0.00083667	-0.0165619	-0.0196675	0.0289682	0.0187352	-0.0121
22.4	-0.00451827	-0.0361332	0.0388482	0.0255123	-0.0224224	-0.0249024	-0.0378076	-0.00640622	-0.0073548	-0.0120585
22.5	-0.0103437	-0.0290188	0.0503736	0.0170469	-0.0248676	-0.0170192	-0.0374636	-0.0335709	0.0189999	-0.00391254
22.6	0.00848851	-0.0267259	0.034564	0.0333914	-0.011851	-0.0283932	-0.0372611	-0.0214337	0.0209548	-0.00803697
22.7	0.0122596	-0.0235816	0.0294802	0.0425391	-0.00826326	-0.0241661	-0.0297522	-0.00625727	0.0251841	-0.0118937
22.8	0.0171553	-0.0264627	0.0286207	0.0259558	0.0113273	-0.0285693	-0.0351692	0.017527	0.0360948	-0.0125283
22.9	0.022193	-0.0178345	0.0135395	0.041553	0.00678559	-0.0386338	-0.0423462	0.0424506	0.0170615	0.000146844
23	0.0264646	0.00338602	0.0113975	0.0167227	0.00418111	-0.031713	-0.0257828	0.0286973	-0.039082	0.000475773
23.1	0.0116706	0.00959557	-0.00776742	0.0109032	0.00538728	-0.00980828	-0.014742	0.0244571	0.00142724	-0.00374039
23.2	0.0339041	0.0513338	-0.0775396	-0.0183849	0.0216939	0.189125	-0.0541233	0.0376261	-0.166934	-0.0405523
23.3	0.0155288	0.0450658	-0.0485174	-0.00717984	0.0130117	0.162291	-0.0284877	0.0252831	-0.108522	-0.0231246
23.4	-0.00284644	0.0387978	-0.0194952	0.0040252	0.00432954	0.135458	-0.00285213	0.0129402	-0.0501093	-0.00569679
23.5	-0.0212217	0.0325298	0.0076288	0.0133857	-0.00435262	0.108624	0.0227835	0.00059727	0.00184621	0.011731
23.6	-0.0265394	0.0296758	0.00273171	0.00133276	-0.00754235	0.0939493	0.0324408	-0.00789039	-0.0264153	0.00301486
23.7	-0.0334257	0.0299179	-0.00391655	0.0042097	-0.0168487	0.0770124	0.0299637	-0.0181421	-0.01858	-0.000295751
23.8	-0.0341358	0.0091972	0.0154389	0.00343723	-0.0354682	0.0459786	0.022028	-0.0352928	-0.0419768	0.00456585
23.9	-0.0219202	-0.00869153	0.00118801	0.00409236	-0.0418773	0.0335274	-0.00917617	-0.0474466	-0.0357577	-4.26479e-05
24	-0.0253528	-0.0118305	-0.00123859	0.00739751	-0.0385142	0.00150328	-0.0020005	-0.0596571	-0.0417018	-0.0122597
24.1	-0.0377008	-0.00814398	0.00939186	0.0292715	-0.036795	0.00431988	0.00995913	-0.071213	-0.0151784	-0.0214496
24.2	-0.0346018	-0.00875575	0.0157912	0.0148861	-0.0264462	0.0138149	-0.0105665	-0.0570417	-0.0216506	-0.0107136
24.3	-0.0330252	-0.0147591	0.0151546	0.00386191	-0.036692	0.0357213	-0.0289056	-0.0652605	-0.0393934	-0.0118843
24.4	-0.0299157	-0.0279457	0.0106014	0.0123436	-0.0529382	0.0474911	-0.0485133	-0.0879169	-0.0395179	-0.0211382
24.5	-0.0414926	-0.0416132	0.00793041	0.0113867	-0.0492794	0.0395587	-0.0503778	-0.0932425	-0.0282591	-0.0180099
24.6	-0.0387835	-0.0285612	0.0223477	3.98133e-05	-0.03568	0.0204122	-0.0475796	-0.067253	-0.0322185	-0.00600288
24.7	-0.044736	-0.0225098	0.0214969	0.00170357	-0.0393989	0.007594	-0.0461554	-0.0713464	-0.00224731	-0.00250351
24.8	-0.0224155	-0.0362365	0.0345007	0.00928744	-0.0500333	-0.0142107	-0.0432131	-0.0778146	-0.0186042	-0.0225987
24.9	-0.0192769	-0.0347813	0.0404839	0.0188498	-0.0431665	-0.0147699	-0.0420998	-0.0713592	-0.0220512	-0.0189096
25	-0.0127317	-0.0211265	0.03843	0.0189578	-0.0277637	-0.00732748	-0.0472469	-0.0473553	-0.0345884	-0.010113
25.1	0.00269157	-0.00729619	0.0375548	0.0081649	-0.0105102	0.00983381	-0.048186	-0.00592927	-0.0327939	-0.00326998
25.2	0.000431654	-0.00400113	0.0187589	-0.00533146	0.00630529	0.040614	-0.0258849	0.0178333	-0.0235728	-0.0185565
25.3	-0.0435236	-0.045973	-0.0269095	-0.0244102	0.0081324	-0.0256381	-0.0291659	0.158372	-0.061821	0.034466
25.4	-0.0389698	-0.0451018	-0.028967	-0.0164806	-0.00371501	-0.0276422	-0.0318105	0.118369	-0.0320098	0.0201117
25.5	-0.034416	-0.0442306	-0.0310245	-0.00855095	-0.0155624	-0.0296464	-0.0344552	0.078366	-0.0021985	0.00575738
25.6	-0.0298622	-0.0433594	-0.0311266	7.59497e-05	-0.0274098	-0.0316506	-0.0370999	0.0383633	0.0266423	-0.00859694
25.7	-0.0307111	-0.0405404	-0.0157228	0.0137723	-0.0320123	-0.0375757	-0.0406452	0.016466	0.0434164	-0.00321524
25.8	-0.0189905	-0.0334113	-0.0160803	0.00963439	-0.0209283	-0.0524693	-0.0334436	0.0149674	0.0541641	-0.0146214
25.9	-0.00950862	-0.0214026	-0.0257454	0.00105742	-0.0379779	-0.0528792	-0.0181111	-0.0110868	0.0352701	4.41611e-05
26	0.00563377	-0.0311403	-0.0232665	0.00762663	-0.019569	-0.057274	-0.0306669	-0.0240807	0.0331084	-0.00942287
26.1	0.00402918	-0.0267366	-0.026783	0.0148075	-0.0086273	-0.0556156	-0.0276141	-0.0236302	0.0418545	-0.0188493
26.2	0.000776661	-0.00159634	0.00502183	0.0172386	-0.00936992	-0.0448466	-0.0149341	-0.0178852	0.0879277	0.000273651
26.3	-0.00748082	-0.0164094	0.0181299	0.0310689	-0.0114692	-0.0616584	-0.0052208	-0.0366064	0.101234	-0.012313
26.4	-0.0145406	-0.0186799	0.00429429	0.0129755	-0.0195742	-0.0543623	0.0078111	-0.0407458	0.114599	-0.0122378
26.5	-0.023735	-0.024854	0.0252571	0.0182463	-0.033761	-0.0680734	-0.0117985	-0.0545843	0.127137	-0.00700536
26.6	-0.0318633	-0.0412319	0.0448136	0.0145259	-0.0434204	-0.0747861	-0.0282959	-0.0850058	0.12234	-0.0155355
26.7	-0.029396	-0.0585816	0.0668629	0.0141778	-0.0417707	-0.0845594	-0.0385734	-0.0921613	0.107736	-0.00670945
26.8	-0.031456	-0.0537187	0.0623634	0.0141827	-0.0435527	-0.0935105	-0.0390958	-0.100281	0.094583	-0.00895766
26.9	-0.058324	-0.0616589	0.0606769	0.0234389	-0.0407952	-0.0763979	-0.0373368	-0.0848183	0.113356	0.00140191
27	-0.0457217	-0.0588194	0.0416934	0.0191423	-0.0422072	-0.0847088	-0.0297637	-0.0799378	0.100723	-0.008258
27.1	-0.0599732	-0.0491172	0.0456417	0.0144236	-0.0495651	-0.0790928	-0.00439084	-0.0792927	0.0843604	-0.00435129
27.2	-0.0379125	-0.0425754	0.0427197	0.00368691	-0.0429918	-0.0704816	-0.00100697	-0.056403	0.0882018	-0.00702457
27.3	-0.0182372	-0.0217217	0.0169056	-0.0130895	-0.0230226	-0.0718646	0.000877619	-0.0367974	0.0727008	-7.35193e-05
27.4	0.115826	0.0800478	0.0923818	0.033376	0.190477	0.0435753	0.0359287	0.204048	0.0876413	0.000144314
27.5	0.105183	0.074082	0.0759596	0.019672	0.154679	0.0310508	0.040727	0.156833	0.0924803	0.000761846
27.6	0.0945404	0.0681163	0.0595374	0.0059681	0.11888	0.0185263	0.0455254	0.109618	0.0973193	0.00137938
27.7	0.0838975	0.0621505	0.0427148	-0.00558488	0.0830815	0.00600185	0.0503237	0.0624032	0.0990312	0.00199691
27.8	0.0635009	0.0571934	0.0228369	0.0159562	0.0657659	-0.00242912	0.0492442	0.0363692	0.0545633	-0.00391143
27.9	0.0390699	0.061015	0.0118277	0.00218888	0.0634803	-0.0146592	0.0528319	0.0279313	0.0282349	0.00326938
28	0.0266022	0.0480029	0.0153426	-0.00186776	0.0440976	-0.0433823	0.0395092	0.0156877	-0.000471746	-0.00999975
28.1	0.031961	0.043262	0.00376017	-0.00769255	0.0411251	-0.040573	0.0280135	0.022447	0.00176926	-0.00850395
28.2	0.0265854	0.0267021	-0.00106289	-0.00861226	0.037999	-0.0294017	0.0231597	0.0119445	0.026935	-0.0110957
28.3	0.0299013	0.0241674	0.0350211	-0.00873475	0.0531693	-0.0240968	0.0462539	0.0240829	0.0222703	-0.00972522
28.4	0.0241366	0.0226695	0.0422928	0.00781063	0.0302949	-0.000508922	0.0309793	-0.00900987	0.046911	-0.0244306
28.5	0.0246273	0.0266389	0.0619023	-0.0147923	0.0249735	0.0145278	0.0361348	-0.0235296	0.0278005	-0.00779565
28.6	0.0105594	0.009966	0.0630328	-0.00746856	0.0151933	0.0192929	0.0267408	-0.0322061	0.00832677	-0.0258262
28.7	-0.0050651	-0.00165209	0.0807866	0.00985141	0.00659173	0.0110164	0.0213736	-0.0451421	-0.00785382	-0.0231908
28.8	-0.00568968	-0.00865998	0.0716107	-0.00124455	-0.000900417	0.00803405	0.00229972	-0.0559507	-0.01776	-0.021687
28.9	-0.0263315	-0.0115281	0.0760439	0.00538969	-0.0178987	8.91065e-06	-0.00617045	-0.0679847	0.00964405	-0.00253722
29	-0.0450293	-0.0400223	0.0835895	0.0137707	-0.022835	-0.00703413	-0.00924504	-0.0855565	0.0155765	-0.0285157
29.1	-0.0422631	-0.0431607	0.0532314	0.0274316	-0.0295522	0.0139576	-0.0193613	-0.0832517	-0.00286298	0.00122609
29.2	-0.0430164	-0.0371654	0.057903	0.0140372	-0.0341803	0.0265726	-0.0357189	-0.0835444	0.0151239	-0.0122574
29.3	-0.0411838	-0.0439447	0.0426935	0.0164026	-0.0504403	0.0328571	-0.0253816	-0.0748124	-0.00110882	-0.0250109
29.4	-0.0455172	-0.0400531	0.0195316	-0.00108026	-0.0395488	0.0135154	-0.0143486	-0.0653136	0.0160604	-0.00574885
29.5	-0.0394054	0.0494512	-0.0110689	0.0265536	-0.080603	0.0342569	0.0233432	-0.0444978	0.0684396	-0.00103608
29.6	-0.0491035	0.0144294	-0.0111949	0.0144209	-0.0750422	0.0364485	0.00285736	-0.0586407	0.0449882	0.0044922
29.7	-0.0588015	-0.0205923	-0.0113208	0.00228821	-0.0694814	0.0386401	-0.0176285	-0.0727836	0.0215367	0.0100205
29.8	-0.0684996	-0.0556141	-0.0105126	-0.00859204	-0.0639206	0.0408317	-0.0381144	-0.0869265	0.000206363	0.0155488
29.9	-0.0725638	-0.0674049	-0.00181854	-0.0134355	-0.0605265	0.0454274	-0.0517278	-0.0899394	0.0223457	0.00102743
30	-0.0734929	-0.0483642	-0.00868084	-0.026674	-0.0647617	0.0399319	-0.0599236	-0.0814663	0.00874122	0.00238874
30.1	-0.0795126	-0.057317	0.00117202	-0.0135053	-0.0556474	0.0333478	-0.066069	-0.0773923	-0.0169376	0.0112312
30.2	-0.0844301	-0.0558494	-0.00525201	-0.0108625	-0.0526512	0.0253928	-0.0701455	-0.0647093	-0.0318015	-0.00137372
30.3	-0.0709851	-0.0488139	0.0140285	-0.00421714	-0.0384309	0.0271251	-0.0573524	-0.0603783	-0.0349491	0.000478303
30.4	-0.0513367	-0.038444	0.0420701	-0.00817593	-0.0204474	0.022663	-0.0196998	-0.060732	-0.0389287	0.00280867
30.5	-0.037527	-0.0319064	0.0300362	0.00516014	-0.012877	-0.000707791	-0.0212538	-0.0825439	-0.0156939	-0.0101616
30.6	-0.0504442	-0.0391864	0.0342017	-0.0016435	-0.0133306	-0.00941641	-0.0127422	-0.100545	0.00242839	-0.00248462
30.7	-0.0410301	-0.0481737	0.0391774	0.00558792	-0.0191559	-0.0165951	-0.0138926	-0.0941642	-0.0119732	0.00271946
30.8	-0.0529145	-0.031478	0.0433851	0.00610599	-0.0297695	-0.0237181	-0.0140962	-0.105251	-0.0269648	-0.0122399
30.9	-0.0533971	-0.0405373	0.0550906	0.00666947	-0.0320747	-0.0231364	-0.0143813	-0.114193	-0.0478016	-0.00904265
31	-0.0466648	-0.0404023	0.0817556	0.0190847	-0.0347149	-0.0151228	-0.0241705	-0.117175	0.00928141	-0.00209578
31.1	-0.0537664	-0.0469561	0.106447	0.0134284	-0.0372103	-0.0205426	-0.0344049	-0.111863	0.00100148	-0.00460791
31.2	-0.0608582	-0.0464435	0.114263	0.0203281	-0.0399024	-0.0185955	-0.0301316	-0.104615	0.0558686	-0.00847671
31.3	-0.0527568	-0.0523967	0.104591	0.0144894	-0.0306878	-0.0352242	-0.0303621	-0.105346	0.052931	0.00465009
31.4	-0.044908	-0.0478208	0.0895613	0.0186344	-0.0291918	-0.0319527	-0.0416359	-0.0892741	0.0251484	0.00215735
31.5	-0.0485834	-0.0369619	0.0503108	0.0173065	-0.0312945	-0.0145855	-0.0323931	-0.047403	0.000913787	-0.00783793
31.6	0.0217429	-0.0675645	0.0505122	0.0320514	0.0134816	-0.0320874	0.0768588	0.00377732	-0.0377023	0.00689565
31.7	0.0118103	-0.0553907	0.0336814	0.0138571	0.00374751	-0.03985	0.0472514	-0.0127494	-0.0411783	0.00864532
31.8	0.0018778	-0.0432169	0.0168506	-0.00433722	-0.00598656	-0.0476127	0.0176441	-0.0292761	-0.0446543	0.010395
31.9	-0.00805473	-0.0310431	-1.00971e-05	-0.0214583	-0.0157206	-0.0553754	-0.0119632	-0.0458028	-0.0479763	0.0121447
32	-0.00310446	-0.0165088	0.00602665	-0.0129133	-0.0110913	-0.0568193	-0.0258757	-0.0593804	-0.0227245	-0.00557683
32.1	0.00282315	0.00282694	0.022741	-0.00940143	0.000510321	-0.0526782	-0.0127373	-0.0403308	-0.0189702	-0.00323248
32.2	0.0149853	0.00532214	0.0270408	-0.00479854	0.0215438	-0.0607047	-0.00761758	-0.00993131	0.0137983	-0.00834033
32.3	0.00449278	-0.000445875	-0.0112123	-0.0248891	0.00870816	-0.069207	-0.0222856	-0.00890894	-0.0717051	-0.00477523
32.4	0.000634232	-0.0049731	-0.00665638	-0.00906137	0.0077272	-0.0647187	-0.00358813	0.00603936	-0.0341673	-0.006359
32.5	0.0261963	0.0160008	0.0417416	0.00573831	0.0412566	-0.0615041	0.0102014	0.0141802	-0.00280022	-0.00167572
32.6	0.0134539	0.0206317	0.0670526	-0.0109396	0.0348228	-0.077177	0.0291096	-3.13279e-05	0.0106044	-0.0137662
32.7	-0.00672757	0.0163993	0.0102735	-0.00654705	0.0242676	-0.0776075	0.0275553	-0.0288211	0.0033819	-0.00726142
32.8	-0.00975601	0.0181252	0.0764554	0.010501	0.0240046	-0.0720097	0.0210478	-0.0374147	0.0317658	0.00309846
32.9	-0.000335361	-0.0116033	0.025881	-0.00931245	0.0249506	-0.0637317	0.0286612	-0.0519325	0.013527	-0.000633988
33	-0.0125973	-0.0127792	0.0263402	-0.0051096	0.0110126	-0.0796746	0.00507795	-0.0656963	0.0337792	-0.00172865
33.1	-0.0158269	-0.0172953	0.0248553	0.00452095	0.0108879	-0.0661731	0.00611263	-0.081539	-0.0457195	-0.0049
33.2	-0.00782966	-0.00942128	0.0597579	-0.00428392	0.0242055	-0.080782	0.00895681	-0.0740267	-0.016091	0.00573274
33.3	-0.0120883	-0.0113231	0.0488545	0.00162539	0.022798	-0.0721295	-0.00340993	-0.0904585	-0.0195759	0.0020426
33.4	-0.0258854	-0.0156133	0.0466183	0.0107004	0.00656256	-0.0734722	-0.00314779	-0.092393	0.0271922	0.00566172
33.5	-0.0293524	-0.0294928	0.0491412	0.0152686	0.0180721	-0.0554779	-0.0125389	-0.0662467	0.0305432	0.00345819
33.6	-0.0271617	-0.0358958	0.0100706	-0.00972958	0.0107018	-0.0654315	-0.0167441	-0.0434539	-0.00206451	0.0108536
33.7	0.0770666	-0.0288851	0.0454125	0.0134942	0.0749165	0.0728132	0.048453	0.0866057	0.0566871	0.0312893
33.8	0.0680404	0.00152149	0.0553773	0.0074739	0.0619618	0.0259873	0.0480484	0.0876381	0.0394333	0.0198876
33.9	0.0590141	0.0319281	0.0653421	0.00145362	0.0490071	-0.0208386	0.0476439	0.0886704	0.0221796	0.00848593
34	0.0499879	0.0623347	0.0726166	-0.00422009	0.0360524	-0.0676645	0.0472393	0.0897027	0.00616485	-0.00291576
34.1	0.0351305	0.0535476	0.0465275	0.000711632	0.0325556	-0.0813338	0.0559384	0.0848545	0.0209303	-0.0180595
34.2	0.0192411	0.0137613	0.0169525	0.00234415	0.0220675	-0.0611774	0.039993	0.0388246	0.0138764	-0.00940187
34.3	0.0105335	0.0161023	0.00347819	-0.00954487	-0.00152909	-0.0683089	0.043811	0.0155339	0.00285574	-0.0057736
34.4	0.00749517	0.0024684	-0.00316684	-0.0103457	-0.0171467	-0.067232	0.0415262	0.00170993	0.00059815	-0.0051834
34.5	0.014483	0.0161717	-0.00809764	-0.00712934	-0.00512803	-0.0512051	0.0416187	0.0199534	0.00116961	0.0019122
34.6	0.0204707	0.0341751	-0.00139095	0.00206655	0.0414551	-0.0567649	0.0751172	0.0249255	0.0247647	-0.00438277
34.7	0.0163913	0.0672258	0.0109739	0.00210111	0.0429179	-0.0688369	0.12302	0.00928217	-0.00111148	-0.00616279
34.8	-0.000840842	0.0526071	0.00599417	0.020711	0.0244709	-0.0853229	0.111813	-0.0065594	0.00683115	-0.016647
34.9	-0.00871514	0.0549155	0.0226976	0.0155098	0.0297993	-0.0888513	0.0927806	-0.0317074	0.0013565	-0.00383311
35	-0.0216301	0.0481066	0.0338649	0.00918475	0.0236501	-0.106876	0.0809023	-0.0554054	-0.0340925	-0.00806517
35.1	-0.0365268	0.0513645	0.0300017	0.0103807	0.0159657	-0.110765	0.0717921	-0.0627127	-0.0252918	-0.00866542
35.2	-0.0468721	0.0320381	0.0374201	0.025141	0.00490568	-0.119235	0.0567929	-0.0831646	-0.0187666	-0.00227496
35.3	-0.0413287	0.0280972	0.0452666	0.0213048	0.0210709	-0.120621	0.0402835	-0.0739369	-0.0264459	0.00456166
35.4	-0.0419017	0.00797143	0.0537338	0.0249364	0.0038026	-0.123518	0.0300501	-0.0918462	0.00140663	-0.00596366
35.5	-0.0486698	-0.0098187	0.0624888	0.0241951	-0.0103767	-0.117764	0.0245496	-0.10437	-0.0171687	-0.005886
35.6	-0.0563326	-0.0135921	0.0673722	0.0206501	-0.0120965	-0.103762	0.00505908	-0.102475	-0.0172325	-0.00644663
35.7	-0.055379	-0.0185014	0.0414597	0.00961709	-0.0319127	-0.100984	0.000397593	-0.0845858	-0.0199813	-0.000260374
35.8	0.00311457	0.00610292	0.104065	-0.0484521	-0.0504764	0.0814176	-0.105841	0.0260023	-0.108287	0.0315608
35.9	0.0077049	0.00300513	0.075509	-0.0269967	-0.0337028	0.0526206	-0.0702834	0.0190912	-0.0550733	0.0172852
36	0.0122952	-9.26654e-05	0.0469529	-0.00554128	-0.0169292	0.0238235	-0.0347256	0.0121802	-0.0018591	0.00300956
36.1	0.0168856	-0.00319046	0.020478	0.0138371	-0.000155575	-0.00497351	0.000832343	0.00526913	0.0461416	-0.0112661
36.2	0.0286599	-0.00926035	0.0203802	0.00337387	0.0162207	-0.0175515	0.0156657	0.00157682	0.0211416	-0.0114334
36.3	0.0504618	0.00200908	0.0116339	-0.00427545	0.00929325	-0.0014035	0.0201944	0.0123632	0.00756235	-0.00972792
36.4	0.0337109	-0.00973136	-0.000621714	0.0103383	0.0105772	-0.00521791	0.0308352	-0.00380258	-0.00508185	-0.016446
36.5	0.0202785	0.00052113	-0.00566808	0.000200842	0.0160861	-0.0127135	0.038612	0.00736393	0.0138906	-0.00923153
36.6	0.0341533	0.041249	0.00108219	-0.00227059	0.0340279	-0.0220561	0.0502177	0.0163577	0.0204451	-0.0102335
36.7	0.0484356	0.0862622	-0.0131976	0.0130887	0.0938469	-0.0445112	0.120186	0.0603388	0.0221132	-0.00976615
36.8	0.0461461	0.111056	-0.0154497	0.00129807	0.0904315	-0.0286193	0.136383	0.0509701	0.0219658	-0.00552209
36.9	0.0311563	0.0947173	-0.00928659	0.00661011	0.0836136	-0.0449414	0.123815	0.0485397	0.0468112	-0.00691712
37	0.0129859	0.09069	-0.000818296	0.0255205	0.0651314	-0.0377442	0.11617	0.0293851	0.0479757	0.00198651
37.1	0.0154964	0.106333	-0.00682692	0.0214531	0.0724706	-0.0398566	0.105725	0.0241735	0.0528507	-2.79555e-05
37.2	0.00202735	0.118214	0.00206683	0.0258839	0.0679906	-0.0505473	0.0910423	0.0213382	0.0292926	-0.00274094
37.3	0.0160683	0.128473	0.000599499	0.0240238	0.0768395	-0.0357729	0.084643	0.0286883	0.0450831	-0.00689315
37.4	0.00758415	0.108181	-0.00485098	0.0215742	0.0797829	-0.0300571	0.0764063	0.00996323	0.0612105	-0.0183015
37.5	0.0326172	0.117084	0.000256307	0.0376376	0.0903696	-0.0315647	0.0767538	0.0164307	0.0783288	-0.0169337
37.6	0.0322847	0.0962704	0.00599254	0.0358666	0.0789927	-0.0465052	0.0737184	0.02188	0.0119419	-0.0124807
37.7	0.0293031	0.0969841	-0.00389347	0.0128023	0.0758965	-0.0352399	0.0849239	0.0456205	0.0368229	-0.00826432
37.8	0.0372139	0.0713715	-0.0107927	-0.00658375	0.0812247	-0.0163637	0.0895341	0.0684221	0.0420839	-0.00244528
37.9	0.0250243	0.0552764	-0.00783852	0.0120874	-0.0417439	0.0629988	-0.0508244	0.0697744	0.0937079	0.0305439
38	0.0146965	0.0354788	-0.000571074	0.00866625	-0.0315308	0.058112	-0.0401012	0.0425117	0.0577052	0.020896
38.1	0.00436873	0.0156812	0.00669638	0.00524512	-0.0213178	0.0532251	-0.0293779	0.015249	0.0217024	0.0112481
38.2	-0.00595904	-0.00411646	0.0116949	0.00294605	-0.0111048	0.0483382	-0.0186547	-0.0120137	-0.0106772	0.00160016
38.3	-0.0129116	-0.0129255	-0.0112386	0.0145864	-0.0118768	0.0366468	-0.0185899	-0.0240283	0.0193992	0.0106545
38.4	-0.0174317	-0.0162145	-0.00975456	-0.00459961	-0.00582613	0.0163511	-0.0227487	-0.0226751	-0.00306891	0.0100145
38.5	-0.0248182	-0.0381437	-0.0105068	0.0217619	-0.0144042	-0.0126852	-0.0281468	-0.011393	0.00677279	0.015692
38.6	-0.0405542	-0.0366637	-0.0186437	0.0137594	-0.0335643	-0.0388713	-0.0299655	-0.0198	0.014951	-0.00228719
38.7	-0.0252812	-0.0097605	-0.013241	0.0136777	0.0019578	-0.0577007	0.00562684	-0.00254838	0.0391073	-0.0119112
38.8	-0.00870808	0.0505568	0.0120785	0.0205084	0.0725528	-0.0463461	0.0816709	0.0444683	0.0455681	0.00355718
38.9	-0.00347071	0.102621	0.0153685	0.0217669	0.0791863	-0.0511806	0.11183	0.0602183	0.0460205	-0.00328805
39	-0.0119751	0.119043	0.0222769	0.00694082	0.0702891	-0.0554756	0.142308	0.0471371	0.0472366	0.0186125
39.1	-0.00905724	0.128111	0.0031088	0.00441821	0.0721642	-0.0631899	0.159048	0.0434788	0.00180715	0.00551382
39.2	-0.00756971	0.140265	0.0126471	0.032784	0.0707432	-0.0689864	0.151714	0.0400764	0.0507588	-0.00234719
39.3	-0.0236258	0.138696	0.016312	0.0387681	0.0639376	-0.0800096	0.140949	0.0264907	0.066177	0.00473476
39.4	-0.0293311	0.129361	0.0217478	0.0383063	0.0535824	-0.088245	0.136719	0.0132347	0.0375933	-0.000234617
39.5	-0.0221287	0.123381	0.0174936	0.0269854	0.0499678	-0.0921728	0.096854	0.0128044	0.0385737	-0.00675589
39.6	-0.0376636	0.118493	0.0188487	0.0212834	0.0478791	-0.0974361	0.0983815	0.0170587	0.052228	-0.00948933
39.7	-0.0395279	0.0916341	0.0162022	0.0282641	0.028047	-0.111743	0.0833738	-0.00163676	0.0395474	-0.01201
39.8	-0.0481756	0.0767619	0.00535019	0.0326805	0.002399	-0.0902552	0.0829782	-0.0310745	0.039641	-0.0144736
39.9	-0.0473603	0.0386688	0.00473521	0.00821827	0.00107012	-0.0797793	0.0618065	-0.0305653	0.0196428	-0.00862757
40	0.0829406	0.106106	0.00448573	-0.00709027	0.154461	0.13012	0.125159	0.151079	-0.0573992	-0.0864872
40.1	0.0706002	0.0898652	0.010707	-0.014774	0.126086	0.114012	0.0998792	0.129586	-0.0530918	-0.0583222
40.2	0.0582598	0.0736242	0.0169283	-0.0224577	0.097712	0.0979036	0.0745992	0.108093	-0.0487843	-0.0301573
40.3	0.0459194	0.0573832	0.0223123	-0.0281762	0.0693377	0.0817954	0.0493191	0.0866006	-0.0453898	-0.00199237
40.4	0.0346929	0.043639	0.0144918	-0.020307	0.0433242	0.0816507	0.0377255	0.0596649	-0.0480568	-0.00151037
40.5	0.0264387	0.0248287	-0.00671982	-0.022625	0.029849	0.0675311	0.0290781	0.0439957	-0.0273612	-0.00179272
40.6	0.0327141	0.0100143	-0.0149012	-0.0193577	0.039972	0.0674301	0.00478795	0.0325553	-0.0353551	-0.015555
40.7	0.0152348	0.00806855	0.00960693	-0.0200293	0.0324296	0.0443728	-0.00240679	0.0279338	-0.0128573	-0.00375533
40.8	0.0405332	0.0745055	0.000291456	-0.0188721	0.0941314	0.0456204	0.0575017	0.130165	-0.0234441	-0.0101262
40.9	0.0818212	0.193277	0.0017559	-0.0255327	0.170271	0.0316208	0.177629	0.262531	0.00660892	-0.009507
41	0.117742	0.257878	-0.0015665	-0.0114815	0.215654	0.0233298	0.27613	0.316532	-0.0181393	-0.00227177
41.1	0.13633	0.294838	-0.00182654	-0.0229634	0.246558	0.0213578	0.308421	0.360006	-0.0141373	-0.00150271
41.2	0.115602	0.316166	-0.00628614	-0.0272145	0.261598	-0.000389878	0.327641	0.371958	-0.019573	-0.00336936
41.3	0.118152	0.334327	-0.0131259	-0.0075503	0.256635	-0.00995096	0.315531	0.345149	-0.00305385	-0.011999
41.4	0.108587	0.323813	-0.00100091	-0.0126261	0.230795	-0.0242944	0.317058	0.33231	0.0114777	-0.0151711
41.5	0.0996163	0.295765	-0.000866803	-0.0128535	0.204861	-0.0306026	0.289843	0.285463	-0.0124967	0.000207862
41.6	0.0777873	0.294414	0.0265418	-0.00250909	0.194456	-0.0422978	0.274195	0.293747	-0.0282154	-0.00947687
41.7	0.0554952	0.318996	0.0137255	-0.00731299	0.175484	-0.0446842	0.255536	0.288235	-0.0350704	-0.000635985
41.8	0.0425851	0.28906	0.0213673	0.00242071	0.129205	-0.0549307	0.229693	0.237038	0.0126163	-0.00451818
41.9	0.0301673	0.233394	0.0127303	0.000324436	0.118974	-0.0695791	0.18864	0.175819	-0.0334432	0.0046399
42	0.0241065	0.188458	0.000264189	-0.0173803	0.104929	-0.0731058	0.1515	0.13056	-0.0307704	-0.00632741
42.1	-0.0708619	0.0374732	-0.017328	-0.103821	-0.011812	-0.0768823	-0.0581991	-0.0641703	-0.134604	0.0297614
42.2	-0.0674859	0.0204932	-0.00796893	-0.0638572	-0.0160263	-0.0615397	-0.0536081	-0.0603902	-0.0633672	0.0191872
42.3	-0.0641099	0.00351314	0.0013901	-0.0238932	-0.0202405	-0.0461972	-0.049017	-0.0566101	0.00786951	0.00861303
42.4	-0.0607338	-0.0134669	0.0114856	0.0129795	-0.0244548	-0.0308547	-0.0444259	-0.0528301	0.0738355	-0.00196117
42.5	-0.0550229	-0.0239686	0.0216942	0.00751985	-0.0328701	-0.0249805	-0.0431305	-0.0548567	0.0495096	0.00928807
42.6	-0.0714031	-0.0405521	0.0187487	0.00823543	-0.0516185	-0.0266959	-0.045178	-0.0618475	0.0613344	-0.00433221
42.7	-0.0445265	-0.0303872	0.030466	0.0146552	-0.037986	-0.0301191	-0.0372027	-0.0464813	0.097575	0.000300799
42.8	-0.0430415	-0.00608333	0.0281435	0.0266196	-0.0379363	-0.0597828	-0.0244732	-0.0171684	0.0824107	-0.0129027
42.9	-0.037919	0.0242695	0.0419843	0.0247757	-0.00885479	-0.0747535	0.00146065	0.0369465	0.095377	-0.00840754
43	0.026208	0.129841	0.0373095	0.0244074	0.0837675	-0.0893713	0.14479	0.193872	0.107251	-0.00337177
43.1	0.0828921	0.251575	0.0572226	0.0326302	0.16891	-0.0912292	0.255556	0.331745	0.0976162	-0.00500582
43.2	0.127105	0.312301	0.0615678	0.0325158	0.22203	-0.0985955	0.345891	0.407609	0.0677775	-0.00520497
43.3	0.154687	0.340212	0.0523649	0.0156837	0.249715	-0.0906513	0.416597	0.452515	0.0340119	-0.00724208
43.4	0.154523	0.338743	0.0605909	0.0278227	0.221981	-0.100269	0.422635	0.440617	0.00739797	-0.00510406
43.5	0.168126	0.361195	0.0836981	0.0234654	0.23715	-0.0919322	0.433417	0.449118	0.00901417	-0.0182194
43.6	0.178242	0.366252	0.0815774	0.0291592	0.241793	-0.0905567	0.41127	0.425494	0.0265458	-0.0106042
43.7	0.152429	0.349291	0.0897618	0.0323422	0.219095	-0.117035	0.404685	0.422204	0.00646724	0.00352673
43.8	0.141327	0.350518	0.0908971	0.0182284	0.206731	-0.0844319	0.389706	0.397959	-0.00897763	-0.0149788
43.9	0.103964	0.311989	0.117383	0.0139346	0.165331	-0.0753258	0.348805	0.344084	-0.00017361	-0.0192725
44	0.0516155	0.243031	0.12932	0.0146589	0.0948327	-0.0706651	0.275794	0.247729	-0.0228425	-0.00412978
44.1	0.0263704	0.185762	0.123547	0.00153483	0.0500942	-0.0587787	0.201099	0.150784	-0.00501263	-0.0121879
44.2	0.028261	0.0212374	0.180403	0.0273482	0.0344017	0.14275	-0.0490654	0.101832	0.23982	0.209329
44.3	0.015578	0.0149784	0.120228	0.0172941	0.0189849	0.116506	-0.0405091	0.0758452	0.149936	0.16305
44.4	0.00289512	0.00871945	0.0600534	0.00724008	0.00356816	0.0902626	-0.0319527	0.0498583	0.060052	0.116772
44.5	-0.00978781	0.00246048	0.00708312	-0.00262793	-0.0118486	0.0640186	-0.0233963	0.0238714	-0.0240551	0.0704941
44.6	-0.0141385	0.00305599	0.0344832	-0.00740458	-0.011964	0.0522778	-0.0190219	0.0102305	-0.0334411	0.0576095
44.7	-0.0251986	-0.00234276	-0.00991946	-0.00310647	0.00935324	0.0595298	-0.00620863	0.00560555	-0.0653892	0.0418335
44.8	-0.015521	-0.00368251	0.0766049	0.00356237	-0.00354858	0.0180985	-0.00717446	0.00479737	-0.00561933	0.0111867
44.9	-0.0126245	-0.000911911	0.064243	0.00627079	-0.0127825	-0.00713626	-0.0224886	-0.00229228	0.0335631	0.0145381
45	0.0511558	0.0699393	0.117904	0.0264499	0.0926899	-0.0183516	0.0349736	0.147554	0.0940745	0.0045524
45.1	0.181768	0.232861	0.142892	0.0287695	0.270798	-0.0262271	0.204157	0.431175	0.158421	-0.00501609
45.2	0.243645	0.362604	0.10916	0.0323678	0.37616	-0.032349	0.337452	0.568289	0.114845	-0.00828944
45.3	0.303034	0.442697	0.148579	0.0464244	0.447694	-0.0372033	0.434877	0.618393	0.103186	-0.0037131
45.4	0.318757	0.508082	0.0719163	0.0420918	0.465034	-0.0422895	0.458808	0.665729	0.0653092	-0.0128344
45.5	0.351882	0.54772	0.0534298	0.0594199	0.464753	-0.0457955	0.464392	0.69041	0.0504916	-0.017797
45.6	0.338706	0.554291	0.0427279	0.0395334	0.442371	-0.041637	0.46546	0.703174	0.0425645	-0.022621
45.7	0.332002	0.567889	0.0820548	0.034833	0.454264	-0.0342235	0.462976	0.681788	0.0665408	-0.0174571
45.8	0.330159	0.598289	0.0713337	0.0381104	0.425116	-0.0342992	0.464771	0.681529	0.0470874	4.4042e-05
45.9	0.360903	0.573415	0.0540639	0.0237931	0.422199	-0.0325586	0.43075	0.681567	0.00946861	-0.00834649
46	0.349748	0.533927	0.0984031	0.0443908	0.398306	-0.0305117	0.384323	0.630969	0.023509	-0.0109526
46.1	0.281631	0.436644	0.111038	0.0160181	0.305775	-0.0369297	0.323728	0.479957	0.0163585	-0.0152622
46.2	0.240052	0.325682	0.112467	0.0143083	0.209171	-0.0524185	0.273871	0.348238	0.0442277	-0.0228965
46.3	0.128664	0.0195141	-0.0322541	0.0934843	-0.0537856	0.0123506	0.0860493	0.104615	-0.120776	-0.0278796
46.4	0.105768	0.0182623	-0.00549307	0.0584118	-0.0244332	0.0177721	0.0596045	0.0959985	-0.0825453	-0.0174488
46.5	0.0828728	0.0170104	0.021268	0.0233393	0.00491915	0.0231937	0.0331598	0.0873817	-0.044315	-0.00701804
46.6	0.0599774	0.0157586	0.047681	-0.00810572	0.0342715	0.0286152	0.00671508	0.0787649	0.00130036	0.00341275
46.7	0.0411361	0.00472198	0.0337899	-0.00434176	0.0419174	0.0346561	-0.00657202	0.0687436	0.0634372	-0.000563094
46.8	0.0202803	-0.00875595	-0.0182607	-0.00939614	0.0268321	0.0361998	-0.0205077	0.0569344	-0.0204854	-0.00595315
46.9	0.0168042	-0.0157274	-0.0157841	0.0112623	0.0317904	0.00977735	-0.0217769	0.0420333	-0.0168031	-0.00855252
47	0.0137313	-0.00530189	-0.0181616	0.00898763	0.0454959	-0.00546264	0.00363137	0.0578984	-0.0302947	0.0074969
47.1	0.0630969	0.0829311	-0.0219899	0.0174101	0.148844	-0.0190604	0.0601615	0.231744	-0.0366697	0.00726733
47.2	0.178795	0.220266	0.0684436	0.0165249	0.305547	-0.0247341	0.205457	0.451886	0.0350557	0.00358022
47.3	0.262425	0.319748	0.076529	0.0307059	0.393341	-0.00666416	0.290418	0.58124	0.0775565	-0.00525155
47.4	0.309478	0.380623	0.0985461	0.0466143	0.424685	0.00620733	0.360842	0.650171	0.0728807	-0.00432132
47.5	0.324344	0.415287	0.0337291	0.0414302	0.44004	0.0126391	0.390538	0.691338	0.0422253	-0.00426369
47.6	0.324923	0.445056	0.102187	0.0415301	0.408869	-0.00794112	0.396779	0.706185	0.0706691	-0.00525184
47.7	0.339966	0.448679	0.0896562	0.0393756	0.420364	0.00180679	0.396269	0.687636	0.0624888	9.01237e-05
47.8	0.350086	0.459046	0.0175482	0.00675713	0.414153	0.0129157	0.393087	0.688694	0.000867105	-0.00191928
47.9	0.319504	0.460494	0.0608318	0.0218223	0.396633	0.00870217	0.379257	0.683679	0.0630885	-0.000586361
48	0.333308	0.445119	0.0855995	0.0347121	0.398148	0.00686772	0.388318	0.665702	0.103147	-0.00915649
48.1	0.31415	0.407572	0.136286	0.0295873	0.351391	-0.00927615	0.359427	0.596538	0.107545	-0.00546448
48.2	0.260489	0.349307	0.0857585	0.00851339	0.250727	-0.0235743	0.286112	0.424983	0.0514273	-0.000217849
48.3	0.206836	0.281948	0.022032	0.017958	0.169623	-0.0323641	0.220742	0.306137	-0.0280873	0.00107611
48.4	0.0325835	0.0215948	-0.0248713	0.00743424	0.0637047	0.0564684	0.00255046	-0.00109336	0.0159776	-0.0617381
48.5	0.0308856	0.00838773	-0.0190331	-0.000120311	0.0520907	0.0334228	-0.00785929	0.0107053	0.0144295	-0.0418302
48.6	0.0291877	-0.00481932	-0.0131948	-0.00767486	0.0404767	0.0103771	-0.0182691	0.0225039	0.0128815	-0.0219224
48.7	0.0274898	-0.0180264	-0.00880983	-0.0134864	0.0288627	-0.0126686	-0.0286788	0.0343026	0.0149635	-0.00201455
48.8	0.0266364	-0.0145216	-0.0102259	0.00424011	0.0226433	-0.0230392	-0.0168418	0.0359341	0.0533244	-0.0068801
48.9	0.0278471	-9.95229e-05	0.0115825	-0.00395643	0.0192231	-0.0216111	-0.0232054	0.0417609	-0.00272837	-0.0102846
49	0.0350535	0.000653463	0.0270001	-0.000729203	0.0177667	-0.0359233	-0.0112627	0.0714837	-0.00183304	0.000483779
49.1	0.0272974	-0.00227511	0.017429	0.0170615	0.00290609	-0.0438395	0.00170196	0.0653036	0.0129589	-0.00787966
49.2	0.0491038	0.0362484	0.00789294	0.00218925	0.0485814	-0.0425371	0.0279935	0.119258	-0.011962	-0.0109413
49.3	0.13848	0.134513	0.0360778	-0.0175981	0.144438	-0.0433603	0.108118	0.274552	0.0160621	-0.0171826
49.4	0.191289	0.227528	0.029164	0.00873948	0.205835	-0.0515701	0.169983	0.426055	-0.00261815	-0.0111073
49.5	0.225455	0.275243	0.0525735	0.0204555	0.259177	-0.052849	0.215265	0.522008	0.0315039	-0.0144127
49.6	0.247351	0.316026	0.0580502	0.00774251	0.280037	-0.0719158	0.229891	0.589433	-0.00163591	-0.0104393
49.7	0.249095	0.321266	0.073748	0.0136511	0.28381	-0.0734647	0.242056	0.58659	-0.0260038	-0.00429733
49.8	0.258731	0.321832	0.0807102	0.0124511	0.294675	-0.0853857	0.204489	0.621808	-0.00326283	-0.0198624
49.9	0.258657	0.320284	0.112722	0.011765	0.298231	-0.0760762	0.185623	0.625593	-0.0105035	-0.0070771
50	0.257366	0.322171	0.136962	0.0260625	0.283832	-0.0835674	0.167337	0.644823	0.00266659	-0.0089769
50.1	0.247787	0.326277	0.111262	0.0238031	0.264903	-0.0902659	0.146315	0.613237	-0.0149785	-0.000490788
50.2	0.238856	0.319049	0.0979245	0.0236475	0.247259	-0.0834577	0.140922	0.578015	-0.00850677	-0.0131848
50.3	0.193384	0.246721	0.115339	0.0126856	0.201541	-0.0802008	0.114832	0.470459	0.00379474	-0.0138427
50.4	0.193802	0.229767	0.0367468	-0.0180204	0.180166	-0.0818444	0.106478	0.364271	-0.0510622	-0.00374984
50.5	0.0264818	0.0365941	-0.0741776	-0.074515	0.00959355	-0.00761983	-0.00456506	0.0351433	-0.0708925	-0.00110281
50.6	0.0120587	0.0223288	-0.0541017	-0.0389895	0.000880525	-0.0160471	0.00965342	0.0232251	-0.0440336	0.00623827
50.7	-0.00236431	0.00806354	-0.0340259	-0.003464	-0.0078325	-0.0244743	0.0238719	0.0113069	-0.0171747	0.0135794
50.8	-0.0167873	-0.00620175	-0.0174269	0.0281581	-0.0165455	-0.0329016	0.0380904	-0.0006113	0.00818333	0.0209204
50.9	-0.0338008	-0.00200943	-0.0325433	0.00206808	-0.0233323	-0.0439321	0.0446206	-0.00856273	-0.0094146	0.0122966
51	-0.0284617	0.00104095	-0.027587	-0.00156465	-0.0197244	-0.0451713	0.0508097	-0.0189616	-0.00335606	0.0198865
51.1	-0.0284382	-0.00175201	-0.0241832	0.00118796	-0.0194671	-0.0660072	0.0483409	-0.0283593	-0.0450136	0.0166378
51.2	-0.0432836	-0.00318796	-0.0194032	-0.0122744	-0.0232093	-0.0618456	0.0307987	-0.0254454	-0.0084616	0.0147958
51.3	-0.0262879	0.00315648	-0.00301678	-0.0116672	0.00473765	-0.0545338	0.03901	0.0240184	-0.0289524	0.0109226
51.4	0.0491093	0.067589	-0.01747	0.0168159	0.0529431	-0.0699636	0.0702865	0.159	0.00309502	0.00980866
51.5	0.0905083	0.0956989	-0.00167585	0.00844055	0.0841652	-0.0813237	0.101766	0.239722	0.00644188	0.00286773
51.6	0.105688	0.113286	0.029952	0.00624418	0.0907381	-0.0893244	0.116761	0.269208	-0.00191584	0.00103953
51.7	0.119163	0.110486	0.0334441	-0.000415453	0.090358	-0.0866813	0.111915	0.30657	-0.0162577	-0.00257645
51.8	0.12278	0.0892054	0.0491906	0.010022	0.0896286	-0.0899659	0.109131	0.350947	0.00696706	0.00543429
51.9	0.132174	0.0975442	0.0763023	0.026802	0.0927813	-0.0800549	0.107483	0.345042	0.00514148	0.010645
52	0.134435	0.0949961	0.0695226	0.00799487	0.0867444	-0.0858316	0.102566	0.365428	-0.0470522	-0.00220183
52.1	0.118187	0.0933738	0.0597429	0.0158592	0.0998345	-0.0915736	0.0908897	0.392958	0.00191609	-0.00598281
52.2	0.126379	0.0840795	0.0324603	0.01758	0.103822	-0.0966144	0.0962059	0.424518	-0.0153758	-0.00321037
52.3	0.116819	0.0657132	0.022665	0.0169712	0.0827446	-0.0896918	0.0664068	0.387698	-0.0510552	0.00108778
52.4	0.0954835	0.0299308	0.0237544	0.00882569	0.0692042	-0.0918833	0.0660828	0.300386	-0.035812	-0.00299768
52.5	0.120239	0.0367422	0.0120725	0.0136828	0.0921333	-0.0788323	0.0437802	0.254751	-0.032318	0.00105925
Tm9_OFF_vertical_bar_time_seconds	ROI1	ROI2	ROI3	ROI4	ROI5	ROI6	ROI7	ROI8	ROI9	ROI10
0.1	0.0481083	-0.00746888	0.056261	0.145909	-0.0176809	0.101559	0.0274711	0.0433381	0.0178682	0.117184
0.2	0.0377719	0.00125901	0.0440386	0.120314	-0.0140205	0.0853386	0.0241184	0.0388807	0.0122766	0.0819768
0.3	0.0274355	0.0099869	0.0318162	0.0947178	-0.0103601	0.0691183	0.0207656	0.0344232	0.00668493	0.0467695
0.4	0.0170992	0.0187148	0.0195938	0.069122	-0.00669967	0.052898	0.0174129	0.0299658	0.0010933	0.0115622
0.5	0.00825	0.0235109	0.0076334	0.042375	-0.00280427	0.0359364	0.0127958	0.0247467	-0.00151263	-0.0165988
0.6	0.00941725	0.00711	-0.00457557	0.00813992	0.00075346	0.0139093	0.00411319	0.0125117	0.0115886	0.000782605
0.7	0.00256718	0.0104382	-0.0180851	-0.0147865	-0.00384996	-0.00310369	0.00976897	0.00401625	0.00685547	-0.00203311
0.8	-0.0150601	0.0060064	-0.0145144	-0.0208427	0.00385626	-0.0118646	0.00451149	0.0138349	0.0143389	-0.0100886
0.9	-0.0134757	0.00112523	-0.0237684	-0.0399953	0.0269777	-0.0197549	0.00396179	-0.00711481	0.0152717	-0.0111303
1	-0.0132098	-0.00192908	-0.0293849	-0.0540575	0.052128	-0.00919303	0.00666552	-0.020186	0.00166343	-0.00617937
1.1	-0.017198	-0.00545379	-0.0327955	-0.0657591	0.0996328	-0.00059296	0.00529502	-0.0110371	-0.0026319	-0.00243382
1.2	-0.00575922	-0.0203874	-0.0395804	-0.0474013	0.118357	-0.0161624	-0.00336426	-0.00636646	-0.00379834	-0.0104995
1.3	-0.0180604	-0.0138392	-0.0297571	-0.0522086	0.127937	-0.0148597	-0.00844004	-0.00493397	-0.0160896	-0.0142275
1.4	-0.0194772	-0.0170472	-0.0210506	-0.0600073	0.172873	-0.011688	-0.00655494	-0.0148587	-0.00723897	0.0061908
1.5	-0.0195453	-0.00097617	-0.0354649	-0.0547041	0.192425	-0.00558542	-0.00829388	-0.00327212	-0.0280492	-0.0101827
1.6	-0.0291249	-0.00536463	-0.0518304	-0.0731057	0.204544	0.00221963	-0.00785404	-0.00994025	-0.0170304	-0.0147677
1.7	-0.0223062	-0.00855611	-0.0521822	-0.0558156	0.199993	0.00707402	0.00805621	-0.00819693	-0.0228941	-0.0105729
1.8	-0.0144994	-0.00804546	-0.0488801	-0.0374462	0.207209	0.0106457	-0.00942531	-0.0120561	-0.0345759	-0.0083854
1.9	-0.00749512	0.0163797	-0.0520128	-0.0365985	0.204891	0.0255747	0.0100379	0.000543141	-0.0472306	-0.0027901
2	-0.022075	0.033881	-0.0425717	-0.0473362	0.173521	0.0205206	-0.00305103	0.0162919	-0.0474195	-0.0190243
2.1	-0.0268154	0.0292657	-0.0475119	-0.0573704	0.112607	0.0188777	0.00483104	0.00784373	-0.0420879	-0.00744879
2.2	-0.0302786	0.0199879	-0.123578	0.0348218	-0.0581937	-0.0423772	-0.000784013	-0.0790996	0.113966	-0.0374251
2.3	-0.0202799	0.0114472	-0.0940748	0.0421338	-0.0641729	-0.0416473	-0.00315157	-0.0687519	0.0848993	-0.0237867
2.4	-0.0102813	0.00290643	-0.0645719	0.0494458	-0.0701521	-0.0409175	-0.00551914	-0.0584043	0.0558327	-0.0101484
2.5	-0.000282709	-0.00563432	-0.035069	0.0567578	-0.0761314	-0.0401877	-0.0078867	-0.0480566	0.026766	0.00349002
2.6	0.00821831	-0.0137441	-0.00893431	0.0649272	-0.0793239	-0.0413779	-0.00952041	-0.039682	0.00281519	0.0134935
2.7	0.00205593	-0.0166917	-0.0100188	0.0703406	-0.0661526	-0.0489983	-0.0111436	-0.0422127	0.014568	0.00353295
2.8	-0.00818683	-0.0171826	-0.0220225	0.0473109	-0.0622367	-0.0381758	-0.0265144	-0.0390868	0.0174362	0.010493
2.9	0.0043354	-0.0306125	-0.0166251	0.0433338	-0.0606148	-0.0479835	-0.0249059	-0.0501323	0.00749912	0.00144502
3	-0.00491684	-0.0280741	-0.00679272	0.0312748	-0.0502392	-0.0484239	-0.0216269	-0.0571668	0.0186797	0.0014017
3.1	0.00152619	-0.023231	-0.0100353	0.00465984	0.00988146	-0.0504345	-0.026781	-0.0487875	0.0168986	0.00624232
3.2	-0.00540915	-0.0258793	-0.0223075	-0.0102625	0.111821	-0.0566007	-0.029543	-0.037483	0.00279407	0.00779312
3.3	-0.00984721	-0.0269834	-0.0238899	0.00860081	0.2296	-0.0636088	-0.0361761	-0.0432817	-0.00785979	0.00149337
3.4	0.0146918	-0.0200699	-0.0305019	0.0289934	0.329834	-0.0620534	-0.0311997	-0.0319733	-0.00944829	0.0147237
3.5	-0.00151761	-0.0196496	-0.0190537	0.0166779	0.424197	-0.0518936	-0.0218445	-0.0205774	-0.00690503	0.0290962
3.6	-0.0164001	-0.0171837	-0.0115946	0.0183581	0.532188	-0.0405679	-0.0137058	-0.0240505	-0.0131844	0.0174969
3.7	-0.00332298	-0.0153895	0.000103328	0.018344	0.637265	-0.0297931	-0.0114626	-0.0305247	-0.0150307	0.00360821
3.8	0.000671823	-0.00349332	0.000245294	-0.00330185	0.690283	-0.0386743	-0.0147816	-0.0150925	0.00411394	0.00355671
3.9	-0.00541644	-0.0122287	-0.0155079	0.0222085	0.749783	-0.0252463	-0.00794568	-0.0110803	-0.022578	0.0110863
4	-0.00965993	-0.0142022	-0.0159451	-0.00516531	0.711969	-0.0261103	-0.00460559	-0.0152891	-0.0353974	0.00703804
4.1	-0.00864313	0.00801812	-0.0125227	0.00605614	0.580505	-0.0281759	-0.0131235	-0.026139	-0.0398636	0.0133635
4.2	-3.68069e-05	-0.00927105	-0.00956329	0.0271695	0.413304	-0.0242639	-0.0152323	-0.0370698	-0.0301749	0.00179709
4.3	0.0584892	0.0147805	-0.113035	-0.0218698	0.0274906	0.0146487	0.0715341	0.00213609	-0.15283	0.0635698
4.4	0.0304583	0.00727659	-0.0874001	-0.0270504	0.0164573	0.0129445	0.0565528	-0.00346346	-0.121629	0.0409882
4.5	0.00242745	-0.000227367	-0.0617652	-0.0322311	0.00542408	0.0112402	0.0415715	-0.00906301	-0.0904277	0.0184066
4.6	-0.0256034	-0.00773132	-0.0361302	-0.0374117	-0.00560916	0.00953595	0.0265901	-0.0146626	-0.0592266	-0.00417498
4.7	-0.0486928	-0.0158502	-0.0152588	-0.0386643	-0.0166628	0.0080605	0.0107275	-0.0176851	-0.0325616	-0.0236487
4.8	-0.0422913	-0.0252288	-0.0258572	-0.0185708	-0.0284365	0.00343379	-0.0070242	-0.00633767	-0.0373996	-0.0174726
4.9	-0.0481722	-0.0262231	-0.0258629	-0.0278461	-0.0405945	-0.0110108	-0.01234	-0.00954387	-0.0372669	-0.0121366
5	-0.0444012	-0.0256223	-0.0224161	-0.0410036	-0.0315581	-0.0104316	-0.0141583	-0.0112836	-0.0346792	-0.0335808
5.1	-0.0485912	-0.00922352	-0.0214614	-0.0510498	0.0165971	-0.0254464	-0.00252013	0.00272846	-0.0389199	-0.0171985
5.2	-0.0385848	-0.0080872	-0.0184531	-0.0749327	0.102394	-0.0177809	-0.00250983	0.0203319	-0.0423045	-0.0146716
5.3	-0.0430219	-0.00546463	-0.0267819	-0.0945281	0.23389	-0.0107323	0.00473187	0.0296225	-0.0411585	-0.0124401
5.4	-0.0407253	-0.00491954	-0.0235002	-0.103837	0.374298	-0.0107394	-0.00298736	0.0446007	-0.031582	-0.0152228
5.5	-0.0446929	-0.0128591	-0.0287828	-0.101775	0.4626	-0.0222024	-0.014506	0.0268145	-0.031594	-0.0077424
5.6	-0.0398567	-0.016424	-0.0294957	-0.121599	0.518305	-0.02234	-0.00860373	0.00229928	-0.0458018	0.000916209
5.7	-0.0444654	-0.0209605	-0.00878841	-0.109736	0.619983	-0.0103417	0.00201394	0.0247497	-0.0598786	-0.0237257
5.8	-0.0405453	0.0145936	0.00839164	-0.0973845	0.778069	-0.00851708	0.0142721	0.0538815	-0.0570349	-0.017147
5.9	-0.0423065	0.0206316	-0.00779398	-0.0997038	0.844941	-0.0150296	0.00839469	0.0488264	-0.0546513	-0.0211085
6	-0.0350999	-0.0133999	-0.00768915	-0.0863446	0.798125	-0.0118228	0.0100602	0.0393818	-0.0492922	0.0032047
6.1	-0.0389288	0.0689646	0.00416813	-0.106545	0.771716	0.0102351	0.00601441	0.136037	-0.0424556	-0.0008149
6.2	-0.0448744	0.0343542	-0.012954	-0.10154	0.58901	0.00805958	-0.00517273	0.0913689	-0.0498801	-0.0157097
6.3	-0.0365765	0.00302747	-0.0139679	-0.0892705	0.421906	-0.00458077	-0.00425744	0.0578113	-0.0521057	-0.0137679
6.4	-0.00216639	0.0209166	-0.00528571	-0.0236441	0.0413656	0.0262538	-0.0104193	0.0225217	0.000590958	0.0349402
6.5	-0.00644139	0.00790482	-0.00786494	-0.021423	0.0222263	0.0170732	-0.0138269	0.00962279	-0.0113238	0.0195663
6.6	-0.0107164	-0.00510699	-0.0104442	-0.019202	0.00308696	0.00789257	-0.0172345	-0.00327608	-0.0232385	0.00419234
6.7	-0.0149914	-0.0181188	-0.0130234	-0.0169809	-0.0160523	-0.00128806	-0.0206422	-0.0161749	-0.0351532	-0.0111816
6.8	-0.019022	-0.0315784	-0.0141418	-0.0174366	-0.0363802	-0.00913694	-0.0240435	-0.0263641	-0.0436647	-0.0242939
6.9	-0.0184671	-0.0422618	-0.0110349	-0.0369693	-0.0548939	-0.00687378	-0.0277099	-0.0248842	-0.0337663	-0.0181593
7	-0.0116673	-0.0316062	-0.0312944	-0.056553	-0.0443605	-0.00957105	-0.0277322	-0.0393879	-0.0459088	-0.00721965
7.1	-0.0256074	-0.0289647	-0.0451377	-0.0663841	-0.0565954	-0.0185423	-0.0218463	-0.0361489	-0.0588826	-0.0149814
7.2	-0.0333768	-0.0320087	-0.0389351	-0.0734148	-0.0408179	-0.00841964	-0.0250597	-0.0505136	-0.059564	-0.00580048
7.3	-0.0112583	-0.0335065	-0.0361941	-0.077283	0.00742629	-0.0185091	-0.0238883	-0.0319659	-0.0509936	-0.012229
7.4	-0.0155097	-0.0360975	-0.0481823	-0.0749079	0.0674178	-0.0252107	-0.0387919	-0.0180595	-0.0519922	-0.0315404
7.5	-0.0304522	-0.0343465	-0.0609194	-0.0932633	0.117776	-0.0260526	-0.0381089	-0.0226098	-0.0478516	-0.0199144
7.6	-0.0321288	-0.0244803	-0.0614049	-0.0934303	0.180025	-0.0282619	-0.0380276	-0.0372148	-0.0578858	-0.00195566
7.7	-0.0227006	-0.021412	-0.0711203	-0.115956	0.233048	-0.0268485	-0.0338478	-0.027117	-0.0526193	-0.000733912
7.8	-0.0286816	-0.0206559	-0.0592297	-0.107268	0.277998	-0.0389159	-0.0253468	-0.0306201	-0.0463357	-0.000928128
7.9	-0.0324663	-0.0277575	-0.052093	-0.104432	0.284747	-0.0369502	-0.023668	-0.0494722	-0.0608781	0.00428145
8	-0.0269714	-0.0441085	-0.0714792	-0.121478	0.329102	-0.0212589	-0.0608377	-0.0541775	-0.0437022	-0.0118069
8.1	-0.0379705	-0.0318771	-0.047319	-0.116819	0.338011	-0.0285388	-0.0390742	-0.0514476	-0.0687414	0.0140307
8.2	-0.0288713	-0.0451018	-0.0468873	-0.10121	0.293271	-0.0474304	-0.0386153	-0.0525383	-0.0518693	-0.00708317
8.3	-0.0241236	-0.0370659	-0.0490754	-0.108559	0.197603	-0.0587339	-0.0363358	-0.0522333	-0.0689715	-0.00201365
8.4	-0.0248573	-0.0467338	-0.0493697	-0.119863	0.121349	-0.0475305	-0.0366918	-0.057982	-0.0615595	-0.00178112
8.5	0.101398	0.0605333	0.120991	0.24734	-0.0490904	0.0434973	0.00069269	0.0471953	0.0412436	-0.0352751
8.6	0.0715192	0.0425174	0.100599	0.211757	-0.025301	0.0375731	-0.000278835	0.0364142	0.0262886	-0.0270321
8.7	0.0416406	0.0245015	0.0802068	0.176174	-0.00151166	0.0316488	-0.00125036	0.025633	0.0113335	-0.018789
8.8	0.0117619	0.00648555	0.0598146	0.140591	0.0222777	0.0257245	-0.00222189	0.0148518	-0.00362157	-0.0105459
8.9	-0.0138516	-0.0108539	0.042595	0.10745	0.0437753	0.0218016	-0.00276503	0.00607983	-0.0169709	-0.00316527
9	-0.0131631	-0.0190283	0.0446558	0.0912701	0.041696	0.0251495	-0.00339395	0.0126316	-0.0211463	-0.00198241
9.1	-0.0188306	-0.0154393	0.035463	0.0735975	0.0123701	0.00103757	-0.010308	0.0159335	-0.0264322	-0.00700274
9.2	-0.00610944	-0.0254674	0.0254933	0.0553373	0.0112645	-0.0169628	-0.00496159	-0.00775492	-0.0163023	-0.00962151
9.3	-0.0138721	-0.0257288	0.0121713	0.0524809	0.0315369	-0.0204111	-0.00735658	-0.0162938	-0.0263423	0.00623847
9.4	-0.0155354	-0.026289	0.0111493	0.0509525	0.0416603	-0.022117	-0.0115998	-0.00759997	-0.0332269	-0.00495812
9.5	-0.0149691	-0.0352563	0.0178475	0.0332044	0.0515749	-0.0239081	-0.0114473	-0.00540625	-0.0234629	0.000285982
9.6	-0.017867	-0.0321394	0.01276	0.00839254	0.0509899	-0.0335403	-0.0118622	0.0120079	-0.0315963	-0.00220341
9.7	-0.0265988	-0.020733	-0.00698088	-0.0139278	0.0606131	-0.0476848	-0.0109827	0.0207831	-0.0266351	0.0110407
9.8	-0.0195106	-0.0213627	0.00150893	-0.0330053	0.0793984	-0.0383592	-0.020334	0.037295	-0.0354873	0.0197023
9.9	-0.0302944	-0.0256311	-0.0174883	-0.0474413	0.0642222	-0.033186	-0.026137	0.0356547	-0.0335375	-0.0105842
10	-0.0344628	-0.0352806	0.00605085	-0.0598668	0.0461455	-0.0415736	-0.0327816	0.0318423	-0.0330748	0.00380322
10.1	-0.0207392	-0.0302944	-0.00522007	-0.0573787	0.0366548	-0.0436666	-0.0201398	0.0201498	-0.0420218	-0.00164963
10.2	-0.0195467	-0.0239138	-0.0114626	-0.0783599	0.0222994	-0.0480975	-0.0175993	0.0229268	-0.0379418	0.0212252
10.3	-0.0211205	-0.0228576	-0.00947651	-0.0800546	0.0237495	-0.0389577	-0.0236157	0.0393559	-0.041006	0.0351888
10.4	-0.0258819	-0.0275599	-0.00582407	-0.0638189	-0.0159196	-0.0386385	-0.0128676	0.0341138	-0.0456442	0.00820054
10.5	-0.029909	-0.0181478	-0.00757817	-0.0560259	-0.0190734	-0.0492906	-0.00537578	0.0450366	-0.0389247	0.0101081
10.6	0.0616614	-0.0109449	0.111988	0.00801322	0.0172271	-0.102789	0.0826781	0.159874	0.0211355	0.000979769
10.7	0.0389506	0.00203789	0.0826976	-0.00866935	0.0198211	-0.0699716	0.0638571	0.127617	0.0096449	-0.00679014
10.8	0.0162399	0.0150207	0.053407	-0.0253519	0.0224151	-0.0371543	0.0450361	0.0953592	-0.00184576	-0.01456
10.9	-0.00647088	0.0280035	0.0241164	-0.0420345	0.0250091	-0.00433707	0.0262151	0.0631017	-0.0133364	-0.02233
11	-0.0248335	0.0392911	-0.000647331	-0.0569356	0.0241794	0.0207075	0.00907383	0.033944	-0.0243581	-0.0254371
11.1	-0.0157975	0.0311267	-0.00337068	-0.064006	0.00131804	-0.00187294	0.00458228	0.0224157	-0.0297802	-0.00519772
11.2	-0.0191841	0.000740422	-0.0287425	-0.0869591	-0.0105868	-0.00281717	0.00276463	0.00382322	-0.02513	-0.0178533
11.3	-0.0136705	0.000698067	-0.0130284	-0.0917017	-0.0126043	-0.000604309	0.00110424	-0.000763799	-0.0223364	-0.0132282
11.4	-0.00871566	0.00552701	-0.0104339	-0.0884788	-0.0183917	-0.00685725	0.000947557	-0.00399405	-0.0263418	-0.0105919
11.5	-0.0168031	0.012257	-0.0159827	-0.0930909	-0.000771166	-0.0122456	-0.00292696	0.0166682	-0.0257802	-0.0116414
11.6	-0.0265802	0.0106599	-0.0307872	-0.0903878	-0.0117846	-3.24637e-06	-0.00165223	0.0278191	-0.0277289	-0.0227822
11.7	-0.031986	0.0183513	-0.0340858	-0.100176	-0.017091	0.00456866	0.00731233	0.0334164	-0.0243937	-0.0103757
11.8	-0.0247832	-0.00321716	-0.0183602	-0.0970804	-0.0190238	-0.00365304	-0.0106324	0.0380072	-0.0279291	-0.0094065
11.9	-0.0267382	-0.00688988	-0.0177576	-0.0931909	-0.019066	-0.0229086	-0.0102915	0.0413146	-0.0413364	-0.00520514
12	-0.0337226	-0.0140113	-0.0257627	-0.090375	-0.0195688	-0.0205039	-0.0148134	0.0284463	-0.0382914	0.0217454
12.1	-0.0260721	-0.0216654	-0.0277428	-0.120362	-0.0391624	-0.0490913	-0.0211141	0.0191871	-0.0469059	-0.00356462
12.2	-0.0420056	-0.0289111	-0.0149828	-0.114586	-0.0195478	-0.0341935	-0.0250165	0.0209114	-0.0498843	-0.0290164
12.3	-0.0497387	-0.00763968	-0.00737365	-0.0986865	-0.0159748	-0.04731	-0.0270644	0.0251768	-0.0478208	0.00590132
12.4	-0.042998	-0.0210401	-0.015673	-0.11492	-0.0244804	-0.0358554	-0.030354	0.0250133	-0.0466663	-0.00211477
12.5	-0.0383338	-0.0168554	-0.0153688	-0.0975638	-0.0421618	-0.0369254	-0.0154933	0.035542	-0.0471368	-0.00159314
12.6	-0.0387984	-0.00832319	-0.0136352	-0.0935176	-0.0271625	-0.0323769	-0.01187	0.0315545	-0.0497996	-0.00204257
12.7	-0.0715321	0.0106815	0.043981	0.0884101	0.0571817	-0.0351868	-0.0144632	0.0053126	-0.0108432	-0.103812
12.8	-0.0490881	0.0134312	0.0235064	0.0606957	0.0664491	-0.0249006	-0.0125326	0.0109255	-0.00835679	-0.0726308
12.9	-0.0266441	0.016181	0.00303176	0.0329812	0.0757165	-0.0146144	-0.0106021	0.0165383	-0.00587034	-0.0414493
13	-0.00420007	0.0189308	-0.0174429	0.00526675	0.0849839	-0.00432812	-0.00867161	0.0221512	-0.00338389	-0.0102678
13.1	0.0141168	0.0233834	-0.0342759	-0.0210207	0.0909397	0.00452908	-0.00589322	0.0272832	-0.0041664	0.0160999
13.2	0.00342154	0.0327389	-0.0259844	-0.0320062	0.0738831	0.00468136	-5.45807e-05	0.0250015	-0.0181288	0.00859142
13.3	-0.00899518	0.0179583	-0.0171755	-0.0277781	0.0576301	0.00686325	-0.00146276	0.00959771	-0.0016724	0.0010363
13.4	-0.0188455	0.0028498	-0.0018697	-0.0374596	0.0546367	8.08972e-05	-0.0075155	0.00436977	0.00044354	-0.00388475
13.5	-0.0225153	-0.00552127	-0.005883	-0.0460231	0.0531012	-0.00561884	-0.0208258	0.0172356	0.0105147	0.000577537
13.6	-0.0218332	0.0108443	-0.0268806	-0.0710474	0.0441616	-0.00673617	-0.00529227	0.050021	-0.00292993	0.0150846
13.7	-0.0107869	0.00715268	-0.0234161	-0.089424	0.0405333	-0.00304821	-0.00507892	0.0639396	-0.00146988	0.0128488
13.8	-0.0168222	0.021783	-0.0101578	-0.104063	0.0368157	0.010675	-0.00291025	0.0884293	-0.00179196	0.0187713
13.9	-0.0185891	0.0643459	-0.0335115	-0.100403	0.0651203	0.00513955	0.00771791	0.119763	-0.00892872	0.0208065
14	-0.02719	0.0825045	-0.0379426	-0.104709	0.113187	0.0196207	0.0149587	0.180987	-0.0110025	0.0296361
14.1	-0.0315567	0.110842	-0.0321134	-0.104435	0.125487	0.0292566	-0.000620789	0.184306	-0.0159638	0.043459
14.2	-0.0542207	0.107218	-0.0278218	-0.0886316	0.135379	0.0250367	0.00539891	0.162768	-0.0177863	0.0241088
14.3	-0.0225521	0.0692504	-0.0387653	-0.0838969	0.117825	0.0186841	0.0199168	0.132228	-0.029271	0.0274679
14.4	-0.0318367	0.078719	-0.0395302	-0.0913562	0.128983	0.0364466	0.00612387	0.142207	-0.0111053	0.034481
14.5	-0.0112668	0.0837688	-0.0337453	-0.100007	0.128783	0.0391542	0.0184262	0.127259	-0.0322654	0.0424551
14.6	-0.0245403	0.0757275	-0.0338284	-0.0941345	0.126547	0.0304874	0.013475	0.126576	-0.0184887	0.0266948
14.7	-0.0361667	0.0646788	-0.0339002	-0.0796207	0.0957536	0.0271204	0.0141107	0.0962295	-0.0169284	0.00275025
14.8	0.0335635	-0.0661207	-0.0729791	-0.0634511	-0.0500765	-0.00761494	0.0271847	0.0403958	0.045119	-0.100255
14.9	0.0200314	-0.0534636	-0.0532713	-0.0634369	-0.0560367	-0.0156942	0.0142332	0.0219111	0.0163231	-0.0774694
15	0.00649923	-0.0408065	-0.0335636	-0.0634228	-0.0619969	-0.0237734	0.00128164	0.00342642	-0.0124729	-0.0546843
15.1	-0.00703291	-0.0281495	-0.0138559	-0.0634087	-0.0679571	-0.0318526	-0.0116699	-0.0150583	-0.0412688	-0.0318991
15.2	-0.0196403	-0.0175121	0.00130421	-0.0649162	-0.0741986	-0.0384647	-0.020842	-0.0276024	-0.0642465	-0.0137517
15.3	-0.0216175	-0.0155693	-0.00816743	-0.0788193	-0.0777582	-0.0370621	-0.00728285	-0.00818304	-0.0498117	-0.023978
15.4	-0.0109324	0.0012321	0.00127291	-0.0939663	-0.0637249	-0.0472894	-0.00446414	-0.0216342	-0.0516626	-0.0190123
15.5	-0.012774	-0.00531329	-0.00506848	-0.0918224	-0.0590668	-0.0527044	-0.00748565	-0.0298874	-0.056674	-0.0265291
15.6	-0.00502018	-0.0134329	0.00565526	-0.0825177	-0.0580224	-0.0356573	-0.0169263	-0.0054497	-0.05382	-0.0253679
15.7	-0.00219374	0.000826013	-0.00150813	-0.072984	-0.0419997	-0.0317833	-0.0124794	0.0576271	-0.0417481	-0.00481194
15.8	-0.0239696	0.010803	-0.00945107	-0.0916561	-0.0277223	-0.0344342	-0.0164756	0.0983736	-0.0396376	0.0024356
15.9	-0.0295413	0.0133552	-0.00741073	-0.100157	-0.0181908	-0.0332288	-0.00603224	0.130474	-0.0426348	0.0228402
16	-0.0260104	0.0324096	0.00095104	-0.085949	-0.0158248	-0.0311844	-0.00671612	0.166323	-0.0409274	0.0532157
16.1	-0.0126191	0.0525561	-0.00949834	-0.0886198	0.0256778	-0.0300962	-0.01327	0.187132	-0.0498594	0.0627136
16.2	-0.0136817	0.0403263	-0.040375	-0.103012	0.0216419	-0.0280411	-0.00465995	0.182806	-0.0357008	0.0675439
16.3	-0.0188494	0.0403013	-0.0324181	-0.104912	0.036206	-0.0289284	-0.00565916	0.176673	-0.0418258	0.0888805
16.4	-0.0177184	0.0199247	-0.0315312	-0.0909603	0.0413704	-0.017824	-0.006269	0.174442	-0.0251071	0.0522991
16.5	-0.0332149	0.0552146	-0.0257706	-0.0978234	0.051139	-0.0320195	0.00859577	0.187138	-0.0275128	0.0895308
16.6	-0.0154091	0.0233782	-0.0259606	-0.0933628	0.055296	-0.0267783	0.00114329	0.164345	-0.0225389	0.0832593
16.7	-0.027078	0.0127495	-0.0178835	-0.0948708	0.0353992	-0.0200969	0.00619457	0.101099	-0.0470447	0.0579369
16.8	-0.0191145	0.00928852	-0.00954389	-0.0821061	0.0087455	-0.0182177	-0.000486985	0.0568935	-0.0320195	0.0306556
16.9	0.0123931	0.192055	0.025808	0.0199587	0.110545	0.277622	0.143065	0.0762657	0.142991	0.0417758
17	0.0168313	0.16534	0.0291133	0.0125344	0.115871	0.252461	0.126768	0.0691927	0.127244	0.0389356
17.1	0.0212695	0.138625	0.0324186	0.00511011	0.121197	0.2273	0.110471	0.0621197	0.111497	0.0360954
17.2	0.0257077	0.111909	0.0357238	-0.00231417	0.126523	0.202139	0.0941747	0.0550467	0.0957493	0.0332552
17.3	0.0250002	0.0881425	0.0382225	-0.00811013	0.128766	0.175912	0.0783975	0.0478178	0.0811103	0.031464
17.4	0.000877704	0.0821937	0.0351199	-0.00454354	0.112747	0.150123	0.0674812	0.0441173	0.0740121	0.0332759
17.5	0.0264191	0.0706846	0.0314379	-0.014974	0.104511	0.149613	0.0582365	0.0505198	0.0597164	0.0240421
17.6	0.0279694	0.062152	0.0265409	-0.0294309	0.0784685	0.128893	0.0446941	0.0324881	0.0336758	0.0298114
17.7	0.005523	0.0599142	0.0214218	-0.0267567	0.0571474	0.118611	0.0377288	0.0423057	0.0273022	0.0444642
17.8	-0.00106343	0.0834492	0.0204709	-0.0387501	0.0592753	0.115248	0.0333107	0.102466	0.0288631	0.076113
17.9	0.00787898	0.0951659	0.0145618	-0.0513148	0.0456089	0.0870059	0.0288165	0.179471	0.0291122	0.107228
18	0.0164862	0.106015	0.00950195	-0.047698	0.0316918	0.0762197	0.0158234	0.247359	0.0262624	0.148689
18.1	0.015402	0.114442	0.0219133	-0.0681924	0.0308478	0.0630612	0.022847	0.293478	0.0102494	0.204339
18.2	-0.0030436	0.113486	0.00599629	-0.0720933	0.0428479	0.0471965	0.0293612	0.347901	0.0247468	0.229622
18.3	0.0120438	0.118886	0.0126916	-0.059739	0.0474877	0.0478329	0.0299751	0.360071	0.0336015	0.245671
18.4	0.0058141	0.102656	0.00904701	-0.0745748	0.0459527	0.046805	0.0205793	0.363575	0.0430522	0.247495
18.5	0.00947132	0.104547	0.0129393	-0.0702646	0.0403869	0.0459232	0.0422345	0.367265	0.0511004	0.277282
18.6	-0.0116744	0.110413	0.00389536	-0.0663339	0.0441639	0.0355259	0.0232752	0.370234	0.0308975	0.283129
18.7	-0.00163099	0.104493	0.0128938	-0.0594829	0.0465642	0.0296033	0.0217429	0.347843	0.0435148	0.23768
18.8	-0.00236726	0.0831185	0.0296727	-0.0419889	0.0780512	0.032031	0.0148877	0.241409	0.0358018	0.162887
18.9	-0.00457225	0.0667724	0.0259104	-0.0160272	0.106092	0.0288937	0.0203205	0.165451	0.0425968	0.104492
19	0.0741624	-0.0893284	0.0961686	-0.0198263	-0.079339	0.0968476	-0.0262057	-0.0685926	0.0701093	0.0760925
19.1	0.0501947	-0.0521153	0.0654603	-0.00430537	-0.0320056	0.0765961	-0.0169266	-0.0358162	0.0633235	0.0556094
19.2	0.0262271	-0.0149022	0.034752	0.0112155	0.0153277	0.0563447	-0.0076475	-0.00303992	0.0565377	0.0351263
19.3	0.0022595	0.0223109	0.00404371	0.0267364	0.0626611	0.0360933	0.00163161	0.0297364	0.0497519	0.0146433
19.4	-0.019485	0.0524232	-0.0217605	0.037445	0.0999231	0.0198384	0.00901553	0.0578799	0.03957	-0.00490175
19.5	-0.0202189	0.0347104	-0.0157752	0.0152425	0.0683265	0.0244334	0.00453883	0.045599	0.00884299	-0.0155602
19.6	-0.00686538	0.0206614	-0.0195714	0.00205002	0.0475203	0.00456781	0.00323584	0.0121373	0.000340302	-0.0127704
19.7	-0.0255936	0.0159322	-0.0179424	-0.000395581	0.0545559	-0.00300249	-0.000823299	0.0186925	0.00315052	-0.00120189
19.8	-0.042099	0.0257196	-0.0234606	-0.00352966	0.0381629	0.00533581	0.00197953	0.0412843	0.000860664	0.00189696
19.9	-0.0370216	0.0650116	-0.0206336	-0.00435614	0.0226102	-0.00343321	0.0110076	0.102323	0.0155588	0.0166661
20	-0.0169073	0.118691	-0.00921539	-0.0189583	0.0110731	-0.019536	0.00783439	0.183168	0.0146584	0.061173
20.1	-0.0255148	0.149291	-0.0182871	-0.0383091	0.00509357	-0.0286156	0.0137191	0.257738	0.0118442	0.115113
20.2	-0.0269592	0.185743	-0.0157562	-0.0603677	0.014803	-0.0226922	0.0155965	0.31548	0.00331642	0.145846
20.3	-0.0482031	0.202205	-0.017821	-0.0664354	0.0315222	-0.0241348	0.0233238	0.38867	-0.0100707	0.181966
20.4	-0.0367564	0.17362	-0.0341316	-0.0634314	-0.00947544	-0.0405595	0.0203434	0.389438	-0.0104807	0.199504
20.5	-0.0300233	0.180849	-0.0221449	-0.0951047	-0.0107611	-0.0368793	0.0210721	0.428846	-0.025529	0.196855
20.6	-0.0258399	0.175511	-0.0469935	-0.0843584	0.00456862	-0.0377431	0.0105086	0.443581	-0.0159008	0.184999
20.7	-0.0406715	0.168495	-0.0490363	-0.072607	-0.02874	-0.0355617	0.0324958	0.429571	-0.0402815	0.212617
20.8	-0.0394658	0.148839	-0.0498068	-0.0816488	-0.00198761	-0.0195047	0.0224658	0.404277	-0.0179568	0.18529
20.9	-0.0387147	0.111415	-0.0430828	-0.0658858	0.0016213	-0.0210776	0.0274861	0.294785	-0.0221719	0.128571
21	-0.0314118	0.0743412	-0.0343666	-0.0715803	0.0150199	-0.0302508	0.0285578	0.191999	-0.0114077	0.0702496
21.1	0.0364826	-0.0235253	0.0847594	0.169955	0.0254976	0.0264067	0.0448652	-0.00298799	-0.0513547	0.0134965
21.2	0.0277523	-0.00354124	0.0659974	0.153498	0.0245609	0.0266824	0.0372506	0.00769843	-0.0340587	0.0150463
21.3	0.0190221	0.0164428	0.0472354	0.137041	0.0236242	0.0269582	0.0296359	0.0183848	-0.0167627	0.016596
21.4	0.0102918	0.0364269	0.0284734	0.120585	0.0226875	0.027234	0.0220212	0.0290713	0.00053331	0.0181457
21.5	0.00305454	0.0536687	0.011922	0.0998863	0.023157	0.0289607	0.014399	0.0373638	0.017019	0.0194928
21.6	0.00116685	0.0522036	0.013828	0.0620313	0.0345705	0.0359348	0.0111949	0.0324107	0.0212677	0.0173245
21.7	-0.0137555	0.0456419	0.0209497	0.074539	0.0442754	0.0325789	0.0184114	0.0349823	0.0117436	0.0139176
21.8	-0.0116528	0.0352706	0.0142803	0.0774566	0.0371429	0.0476553	0.0109247	0.027445	0.0274281	0.0258583
21.9	-0.0198925	0.0603038	0.0156288	0.0872911	0.0357192	0.0445635	0.0149713	0.0481226	0.0252585	0.040777
22	-0.0121131	0.126852	0.0122595	0.107204	0.0264647	0.04114	0.0252481	0.100717	0.0158264	0.0773568
22.1	-0.011366	0.20171	0.0115238	0.112036	0.0230102	0.0461649	0.0414309	0.138099	0.0194757	0.120911
22.2	-0.0211822	0.238257	0.0127093	0.113619	0.0157193	0.0346127	0.0472381	0.169625	0.032897	0.1622
22.3	-0.0263859	0.248267	0.0276357	0.0856111	0.00236446	0.0184295	0.050194	0.194364	0.030443	0.199298
22.4	-0.046202	0.278505	0.00724237	0.0743582	-0.0107732	0.0271907	0.0513606	0.209964	0.0195728	0.231132
22.5	-0.0277788	0.273341	0.00216048	0.0879832	-0.0112225	0.0275502	0.0498902	0.237443	0.0436712	0.26138
22.6	-0.0345528	0.28355	-0.00299369	0.059209	0.00855796	-0.00195717	0.0525502	0.227148	0.0170301	0.244608
22.7	-0.0220487	0.264529	-0.00453677	0.0286658	-0.00101138	0.0135222	0.055505	0.23072	0.0107366	0.233057
22.8	-0.022801	0.264144	0.0162171	0.0124836	-0.00348712	-0.00567675	0.0497657	0.220386	0.0181233	0.233562
22.9	-0.0144686	0.218646	-0.0084538	0.000982652	-0.00988775	-0.00502346	0.0387294	0.19981	0.0169738	0.205093
23	-0.0268497	0.156546	-0.00313308	0.0108885	0.00932893	-0.00813635	0.03928	0.135395	0.00913532	0.1353
23.1	-0.03802	0.120875	0.00337812	0.0244608	0.0322492	0.0160006	0.0356223	0.0809664	0.00541558	0.0816536
23.2	-0.0010709	0.103499	0.0898543	0.112855	0.154021	-0.0379138	0.0543846	0.0190187	-0.0301669	-0.0377193
23.3	-0.00985443	0.0727672	0.069827	0.0739075	0.131491	-0.0226578	0.0429862	0.0130593	-0.0261167	-0.0361417
23.4	-0.018638	0.0420356	0.0497996	0.0349595	0.108962	-0.00740187	0.0315877	0.00709979	-0.0220666	-0.0345641
23.5	-0.0274215	0.011304	0.0297722	-0.00398842	0.0864325	0.00785411	0.0201893	0.00114032	-0.0180164	-0.0329865
23.6	-0.0349274	-0.0134563	0.0119177	-0.0397102	0.0652074	0.0185974	0.00962414	-0.00300528	-0.0143805	-0.0298947
23.7	-0.0307534	-0.0016102	0.0107273	-0.0518256	0.0535097	0.000357665	0.00845012	0.00367713	-0.0152102	-0.0215846
23.8	-0.0216206	-0.00107239	0.00895577	-0.0634091	0.0493195	-0.00608343	0.0114698	0.00536074	-0.0136716	-0.0312363
23.9	-0.031466	0.0140455	-0.0110648	-0.077265	0.059702	0.000133394	-0.00173258	0.010857	-0.0058292	-0.0261183
24	-0.0282859	0.0431109	-0.015442	-0.0738104	0.0617466	0.00353942	0.0129582	0.0287998	-0.00327434	-0.0112373
24.1	-0.0145978	0.122076	-0.0135448	-0.0404658	0.0467285	0.017032	0.0230974	0.053619	0.0554046	-0.00183456
24.2	-0.0199991	0.207977	-0.0181159	0.00981896	0.0265465	0.0319275	0.0395254	0.0695292	0.0988686	0.00448879
24.3	-0.0269274	0.264452	-0.0137312	0.0195494	0.00394238	0.0203528	0.0470564	0.0795542	0.117583	-0.00162821
24.4	-0.0272536	0.315024	-0.0138737	0.032112	-0.0138837	0.0176389	0.0489033	0.0841149	0.168827	0.0208815
24.5	-0.0202445	0.367976	-0.00884914	0.0188977	-0.0398723	-0.00118105	0.0607017	0.0765884	0.20138	0.0378543
24.6	-0.031265	0.421356	-0.007998	-0.00637672	-0.0251361	0.00941803	0.0697445	0.0823158	0.236805	0.0415664
24.7	-0.0388066	0.479148	-0.00482003	-0.0266519	-0.0402648	0.0058354	0.0538026	0.0830386	0.237655	0.0425924
24.8	-0.0322309	0.50559	-0.0216352	-0.00457364	-0.0533999	-0.00935893	0.050746	0.096195	0.222498	0.029492
24.9	-0.0361273	0.515627	-0.0308805	-0.0107703	-0.0587718	0.00797131	0.0596928	0.08027	0.228123	0.041744
25	-0.0231031	0.485857	-0.0287818	-0.038516	-0.0535634	0.00849831	0.0700477	0.0872126	0.174737	0.0324153
25.1	-0.0241778	0.358582	-0.0292382	-0.0448379	-0.0392314	-0.00172885	0.0488825	0.0658699	0.123786	0.00989864
25.2	-0.0334037	0.236929	-0.0280456	-0.0477533	-0.0178325	-0.00227695	0.0419575	0.0570315	0.0785368	-0.0102515
25.3	0.0778392	-0.0363607	-0.0662077	0.047241	-7.10123e-06	0.0202542	-0.0286261	-0.00551781	0.0741976	0.05821
25.4	0.0599136	-0.039148	-0.0504205	0.0310849	-0.00831407	-0.000658225	-0.0321761	-0.0168467	0.0581118	0.0425701
25.5	0.041988	-0.0419353	-0.0346333	0.0149288	-0.016621	-0.0215706	-0.0357261	-0.0281756	0.0420261	0.0269302
25.6	0.0240623	-0.0447226	-0.018846	-0.00122735	-0.024928	-0.042483	-0.039276	-0.0395045	0.0259404	0.0112904
25.7	0.00858215	-0.0468603	-0.00657005	-0.0191522	-0.0338013	-0.0589	-0.0416719	-0.0495123	0.0138463	-0.0033914
25.8	0.00886276	-0.0418864	-0.0202886	-0.0397145	-0.0391702	-0.0496031	-0.0372376	-0.0510275	0.0134154	-0.00792473
25.9	0.00859961	-0.0338703	-0.0350332	-0.0344838	-0.0242657	-0.0586218	-0.0369835	-0.0563466	-0.0280916	0.00852333
26	0.018792	-0.0436347	-0.0385508	-0.0471096	-0.0348116	-0.0620913	-0.0326494	-0.0568237	-0.00237103	0.0186601
26.1	0.0137607	-0.0169265	-0.020505	-0.000725953	-0.0367358	-0.0534332	-0.0212949	-0.0503158	0.0506202	0.00196363
26.2	0.00158568	0.0649402	0.0142675	0.0533631	-0.0466475	-0.041485	-0.0105014	-0.0514041	0.142356	0.0186998
26.3	-0.0127744	0.136491	0.0229769	0.105225	-0.0723319	-0.0429031	0.0108086	-0.0378296	0.201597	0.033216
26.4	-0.00528077	0.208525	0.0110876	0.125348	-0.0819575	-0.0432166	0.0261311	-0.0368597	0.219911	0.0399388
26.5	-0.0121208	0.27887	0.0164185	0.141027	-0.0930785	-0.0389797	0.0261319	-0.0443659	0.279493	0.0482348
26.6	0.00197746	0.342468	0.0226291	0.133171	-0.100546	-0.0355829	0.0322131	-0.0386018	0.359667	0.0374589
26.7	-0.00768593	0.383756	0.00820953	0.135248	-0.104249	-0.0382838	0.0396699	-0.042247	0.428927	0.0504026
26.8	0.0212905	0.433191	0.0116704	0.119083	-0.105146	-0.0332223	0.0785648	-0.0345633	0.404761	0.0558584
26.9	-0.0129424	0.491651	-0.0135228	0.106605	-0.107611	-0.0166791	0.0734023	-0.0379627	0.46735	0.0578731
27	-0.0140897	0.516541	-0.00401684	0.0438857	-0.110144	-0.0234517	0.0741149	-0.0492065	0.439053	0.0796639
27.1	-0.0125595	0.501755	-0.0248888	0.0104817	-0.102835	-0.00859723	0.0626063	-0.0408955	0.348122	0.0488617
27.2	-0.0201447	0.369102	-0.0191105	-0.0220336	-0.0806028	-0.0100236	0.0368503	-0.0386781	0.250105	0.0398026
27.3	-0.0176653	0.233675	-0.0302603	-0.0549543	-0.0515037	-0.0352128	0.0266115	-0.0477051	0.15353	0.0296735
27.4	0.0522306	0.114962	-0.0620461	0.150332	-0.0599054	0.135089	0.0517488	0.0275825	-0.0173021	-0.0514993
27.5	0.0408702	0.0929055	-0.0471902	0.117187	-0.0331347	0.103417	0.0401769	0.0163519	-0.0174174	-0.038863
27.6	0.0295098	0.0708492	-0.0323343	0.0840418	-0.00636407	0.0717446	0.028605	0.00512133	-0.0175326	-0.0262268
27.7	0.0181494	0.0487929	-0.0174784	0.0508965	0.0204066	0.0400722	0.0170331	-0.00610927	-0.0176479	-0.0135905
27.8	0.00876881	0.0321362	-0.00686966	0.0183181	0.0418849	0.013246	0.00771337	-0.016175	-0.016795	-0.00145054
27.9	0.010579	0.0438393	-0.0239817	-0.0033188	0.0305932	0.0195029	0.00902696	-0.0161908	-0.00947191	0.00219976
28	0.00565662	0.0223913	-0.0261472	0.00367831	0.0240578	0.0233029	-0.0103727	-0.0156353	0.0018561	-0.00423839
28.1	0.0159652	0.0135487	-0.0128726	0.00597648	0.00145291	0.0212315	-0.0122787	-0.0316242	0.0169209	0.00227562
28.2	0.0233362	0.0427413	-0.000729823	0.0544605	-0.00902317	0.0223464	0.0231938	-0.0299246	0.0683231	0.00920795
28.3	0.0101104	0.10188	0.0258332	0.199073	-0.0204225	0.0297931	0.0517763	-0.0217357	0.196263	0.0353197
28.4	0.00826735	0.159636	0.0369605	0.304651	-0.0225556	0.0364687	0.0826086	-0.0204085	0.309375	0.0470695
28.5	0.0157073	0.222173	0.0530259	0.367479	-0.0410541	0.0340977	0.123809	-0.0102117	0.447808	0.0497816
28.6	0.0151532	0.231621	0.0653516	0.40831	-0.0749095	0.0362921	0.135189	-0.0261963	0.559321	0.0492936
28.7	0.0234994	0.246623	0.0563464	0.422773	-0.0832007	0.0279077	0.130784	-0.0348055	0.623284	0.0380347
28.8	-8.69466e-05	0.268582	0.0754807	0.462498	-0.085078	0.0259721	0.127047	-0.0347808	0.714304	0.0353967
28.9	-0.00658741	0.249152	0.0758652	0.4541	-0.10682	0.0377068	0.104572	-0.0356468	0.793285	0.0336052
29	-0.00784545	0.256142	0.0662433	0.411645	-0.115379	0.0446181	0.103267	-0.0254328	0.830633	0.0437252
29.1	0.0227798	0.256614	0.0701694	0.409053	-0.094707	0.0438755	0.122755	-0.0181081	0.845249	0.036626
29.2	0.0194607	0.21621	0.055275	0.356734	-0.097422	0.0407839	0.0801138	-0.0101343	0.760096	0.0623667
29.3	0.015	0.164392	0.0448867	0.264313	-0.063991	0.0406009	0.0626957	-0.00744557	0.545477	0.0380082
29.4	0.0216043	0.124877	0.0263576	0.196081	-0.0461274	0.0124437	0.0531008	-0.00860919	0.383222	0.0436619
29.5	0.309946	-0.0693304	0.361238	0.0575166	-0.134847	-0.0371365	-0.0181041	-0.0368728	0.222114	0.173003
29.6	0.269475	-0.0599994	0.31908	0.0860569	-0.122987	-0.0344042	-0.0176247	-0.0337412	0.228094	0.165194
29.7	0.229004	-0.0506684	0.276923	0.114597	-0.111127	-0.031672	-0.0171454	-0.0306097	0.234075	0.157384
29.8	0.188532	-0.0413375	0.234765	0.143137	-0.0992671	-0.0289398	-0.0166661	-0.0274781	0.240055	0.149575
29.9	0.152169	-0.0342372	0.19478	0.16252	-0.0887786	-0.0289539	-0.0177722	-0.0240876	0.243784	0.140026
30	0.13755	-0.0425236	0.172249	0.1211	-0.08986	-0.0440319	-0.0238704	-0.0198358	0.23096	0.1189
30.1	0.101063	-0.0453432	0.151448	0.0962666	-0.094026	-0.0472005	-0.0143814	-0.0261672	0.207065	0.104402
30.2	0.0797343	-0.0350938	0.122892	0.0881558	-0.0876573	-0.0525647	-0.0190147	-0.0373731	0.178345	0.0887277
30.3	0.0550746	-0.0184628	0.115004	0.131846	-0.0828059	-0.0431963	0.0263675	-0.0268099	0.204204	0.0717205
30.4	0.0527646	0.0178545	0.120783	0.266445	-0.0803876	-0.0296836	0.135266	-0.0215183	0.262675	0.0835146
30.5	0.0449288	0.0407383	0.126063	0.427606	-0.0934538	-0.018746	0.243645	-0.0178501	0.325466	0.0748516
30.6	0.0511336	0.0521613	0.121981	0.497968	-0.105451	-0.00531148	0.335455	-0.0216947	0.386421	0.0566879
30.7	0.041338	0.06056	0.130922	0.572591	-0.103475	-0.00676953	0.440722	0.00315303	0.451631	0.0215179
30.8	0.0436352	0.0695134	0.135009	0.600887	-0.105428	-0.00384444	0.482534	0.000600604	0.473709	0.037189
30.9	0.0409497	0.0732824	0.110206	0.613983	-0.0978497	0.00866566	0.496561	-0.00495767	0.509143	0.0294186
31	0.0170694	0.0714337	0.113281	0.612115	-0.0865191	0.00312369	0.54904	0.00968505	0.56992	0.015615
31.1	0.0141089	0.06565	0.100813	0.630348	-0.0774376	0.0286073	0.531974	0.0163137	0.565596	0.00698835
31.2	0.01234	0.0670295	0.100429	0.582924	-0.0676762	0.0244665	0.50864	0.0220079	0.58376	-0.000458846
31.3	0.0189352	0.0680544	0.0933523	0.504411	-0.0523441	0.0257544	0.466476	0.0223923	0.49155	0.0159953
31.4	0.0118994	0.0500976	0.0772022	0.379471	-0.0369195	0.0173419	0.322012	0.0186419	0.401071	0.0193727
31.5	-0.00212678	0.0709195	0.0615361	0.301214	0.00291487	0.00760942	0.216644	0.0240147	0.309203	0.0105928
31.6	0.0315357	0.0223523	0.0940745	8.08034e-05	0.0974871	-0.121195	-0.0551171	0.031846	0.125494	-0.0260891
31.7	0.0317662	0.013477	0.071595	-0.0112461	0.0858013	-0.0841903	-0.0350961	0.0286485	0.0836291	-0.0215556
31.8	0.0319967	0.00460182	0.0491155	-0.022573	0.0741155	-0.0471852	-0.015075	0.0254509	0.0417638	-0.017022
31.9	0.0322272	-0.0042734	0.026636	-0.0338998	0.0624296	-0.0101802	0.00494599	0.0222533	-0.000101493	-0.0124884
32	0.029646	-0.0124813	0.00512274	-0.0413924	0.0513444	0.0196306	0.019847	0.0172758	-0.0355757	-0.00938307
32.1	0.0119529	-0.0140373	-0.00451883	-0.0334981	0.0415548	0.00462119	0.000201104	0.00759221	-0.0300048	-0.0144214
32.2	0.0108745	-0.011867	-0.0018275	-0.0650319	0.0209349	0.00714329	-0.00964877	0.0221503	-0.0350289	-0.00987105
32.3	0.0033385	-0.0160247	-0.0171374	-0.0652161	0.0100051	0.0142124	0.00785897	0.0200505	-0.0296516	-0.00606869
32.4	-0.000946363	0.00365648	-0.00205662	-0.00977388	0.0145299	0.00892847	0.0524231	0.0189983	-0.0181513	-0.0099247
32.5	0.000769199	0.0233072	0.0379281	0.125293	0.00160284	0.0199783	0.147723	0.0203748	0.0190248	-0.000980124
32.6	0.000532935	0.0378874	0.0591991	0.303514	-0.00293893	0.0498292	0.280845	0.0286545	0.0534472	-0.00989484
32.7	0.000578251	0.0405227	0.0665581	0.431855	-0.0204475	0.0585226	0.388356	0.0256972	0.0837965	-0.0156656
32.8	-0.0108481	0.0421141	0.0856033	0.495523	-0.0221193	0.059553	0.476931	0.0201022	0.116296	-0.00102991
32.9	-0.0157132	0.0404513	0.0841884	0.544259	-0.0284078	0.059947	0.552521	0.00182379	0.0968006	-0.00732363
33	0.00448284	0.0204766	0.0843766	0.611843	-0.0403245	0.0514667	0.550409	-0.00695267	0.0925638	-0.00515325
33.1	-0.019753	0.0070543	0.0724261	0.598928	-0.0669491	0.0583885	0.534989	-0.00684623	0.110482	-0.00722535
33.2	-0.0253502	0.00131372	0.0857461	0.597648	-0.0534023	0.069329	0.538588	-0.030412	0.0765079	-0.0161101
33.3	-0.0071212	-0.00256518	0.0819686	0.609889	-0.0538548	0.058921	0.50974	-0.0197396	0.0577274	-0.0162135
33.4	-0.0200687	0.0052256	0.0896793	0.557531	-0.0591113	0.0690032	0.477535	-0.0124758	0.0400019	0.00130793
33.5	-0.0198223	0.0108779	0.0836557	0.484831	-0.0398665	0.0530234	0.34512	-0.0207728	0.0310491	-0.0019941
33.6	-0.0136011	0.00384895	0.0531872	0.402222	-0.0220667	0.0319835	0.237926	-0.0100717	0.0388316	-0.00801167
33.7	0.0122816	0.0941402	0.0180274	0.089596	0.0411887	-0.0489082	0.0459268	0.030415	-0.0110156	-0.00373968
33.8	0.00712896	0.0731601	0.00632868	0.0621248	0.029933	-0.0349755	0.0351649	0.0232793	-0.0152354	-0.0022787
33.9	0.00197635	0.05218	-0.00537003	0.0346536	0.0186774	-0.0210428	0.024403	0.0161437	-0.0194552	-0.000817709
34	-0.00317626	0.0311998	-0.0170687	0.00718243	0.00742171	-0.00711013	0.0136411	0.00900807	-0.0236749	0.000643277
34.1	-0.00953842	0.00953581	-0.0243669	-0.0159856	-0.00170105	0.00446527	0.00292687	0.00100214	-0.02505	-0.00266248
34.2	-0.0226297	-0.0116239	-0.00777776	-0.0128008	-0.00134223	-0.000838327	-0.00474372	-0.0131779	-0.0157473	-0.0301757
34.3	-0.0220651	-0.0121899	-0.0183689	-0.027544	-0.0166359	-0.00664878	-0.00566734	-0.0216942	-0.0349556	-0.0216848
34.4	-0.00814011	-0.0125782	-0.0174397	-0.0397334	-0.0133226	-0.0030261	-0.00617634	-0.00904017	-0.027294	-0.0171165
34.5	-0.0185033	-0.0113986	-0.00488352	0.00509275	-0.00459997	-0.00112936	0.021297	-0.00772423	-0.0208684	-0.0131825
34.6	-0.0269011	-0.00996712	0.0270073	0.123554	-0.0268166	0.00621109	0.080706	-0.0226575	-0.00689906	-0.0106089
34.7	-0.0240889	-0.0131092	0.0714558	0.257343	-0.0502977	0.0267711	0.16559	-0.0261843	-0.00800926	-0.00374647
34.8	-0.0263016	-0.00912477	0.0964821	0.363127	-0.0619421	0.0511084	0.238677	-0.0402647	-0.0151913	-0.0062803
34.9	-0.0189356	-0.0217142	0.10372	0.421513	-0.0666129	0.0436134	0.288932	-0.046837	-0.0164321	-0.00789793
35	-0.0282645	-0.0279716	0.113051	0.461141	-0.0759523	0.0505049	0.348205	-0.0450881	-0.0333408	-0.0103664
35.1	-0.0285417	-0.0273178	0.10765	0.487785	-0.0858118	0.0420349	0.379675	-0.0308542	-0.0323538	0.00163699
35.2	-0.0170735	-0.019786	0.110686	0.48575	-0.100578	0.0380458	0.388344	-0.0537704	-0.0447033	-0.00779296
35.3	-0.0237364	-0.0440771	0.100075	0.496697	-0.10612	0.0329533	0.3875	-0.0657818	-0.0449624	-0.0207989
35.4	-0.03323	-0.0343742	0.0807414	0.492632	-0.10766	0.0245529	0.362074	-0.0519931	-0.0351737	-0.0112726
35.5	-0.0222433	-0.0359673	0.0724849	0.483666	-0.105302	0.0446857	0.321768	-0.0524176	-0.0344959	-0.00950475
35.6	-0.0234943	-0.0542404	0.0725559	0.435655	-0.0916564	0.0386421	0.226119	-0.0529603	-0.0409541	-0.000353623
35.7	-0.0178292	-0.0382141	0.0623058	0.379419	-0.0805489	0.0466856	0.143454	-0.0411814	-0.00807509	-0.0025493
35.8	-0.0472204	0.0731815	-0.11452	-0.0185714	0.0156032	-0.0209675	0.00106258	-0.035029	-0.0803457	-0.000397569
35.9	-0.032809	0.0673334	-0.0947437	-0.035977	0.000491603	-0.0250418	-0.00022248	-0.0279543	-0.0716408	-0.00417892
36	-0.0183976	0.0614853	-0.0749678	-0.0533827	-0.01462	-0.0291161	-0.00150754	-0.0208795	-0.0629359	-0.00796027
36.1	-0.00398619	0.0556372	-0.0551919	-0.0707883	-0.0297316	-0.0331904	-0.00279259	-0.0138047	-0.0542309	-0.0117416
36.2	0.00640792	0.04531	-0.0369492	-0.0858144	-0.0443666	-0.0349576	-0.00364256	-0.00991015	-0.0479607	-0.0160935
36.3	-0.00974209	0.0134	-0.0268589	-0.0876052	-0.0485634	-0.0270896	-0.00499856	-0.0219216	-0.0557973	-0.0195097
36.4	-0.00844063	0.00887112	-0.0194926	-0.103243	-0.033718	-0.0401509	-0.0178843	-0.0147118	-0.0526561	-0.00492185
36.5	0.0069545	-0.0128726	-0.0395353	-0.103955	-0.0452744	-0.0383575	-0.026319	-0.0169556	-0.042102	-0.00220515
36.6	-0.00792087	-0.0146339	-0.0201856	-0.0655442	-0.0513914	-0.0233539	-0.00644978	-0.0204573	-0.0178094	0.00213292
36.7	-0.00317739	-0.00217233	0.0350529	-0.0164234	-0.0447037	-0.0173138	0.0515714	-0.0259165	-0.00786527	0.0037226
36.8	-0.00693998	0.00115619	0.0889869	0.0177763	-0.0326309	-0.00168908	0.0768039	-0.025197	-0.00754506	0.00595269
36.9	-0.0120628	0.00224947	0.119697	0.0295795	-0.0442378	0.031084	0.0984749	-0.0308667	-0.00583141	0.00400532
37	0.00088386	0.00594627	0.128164	0.034334	-0.059657	0.0597242	0.101103	-0.0438344	-0.00449863	0.0018491
37.1	-0.000903708	0.000333986	0.142647	0.0445621	-0.0549152	0.063275	0.0993192	-0.0394835	-0.026537	-0.0132683
37.2	-0.00989833	0.00336972	0.11659	0.0632707	-0.0439206	0.057629	0.110471	-0.0362733	-0.0355966	-0.00791839
37.3	-0.00511089	-0.000687647	0.120451	0.0841907	-0.0438891	0.0882117	0.107167	-0.0345542	-0.0185072	0.0085896
37.4	-0.0110501	-0.0149224	0.109008	0.105419	-0.0438295	0.0776055	0.0962943	-0.037402	-0.0242547	-0.00649209
37.5	-0.00770519	-0.0116934	0.115832	0.0754886	-0.0336357	0.0894809	0.0826661	-0.045194	-0.0261528	0.00336579
37.6	0.00393129	-0.00701501	0.0774541	0.0761352	-0.0377036	0.0924168	0.0513887	-0.0291712	-0.0096662	0.00802793
37.7	-0.00751172	0.01578	0.0744111	0.0605959	-0.0104377	0.0625655	0.0467631	-0.0116275	-0.00696523	0.0107785
37.8	0.000592734	0.0245785	0.0513246	0.0865789	0.000440071	0.0456192	0.0334679	-0.00421947	-0.0114701	-0.0165698
37.9	0.00744051	0.0275336	-0.0108975	0.0995085	0.113269	-0.0312342	0.0527011	0.0575158	0.0795309	0.0623553
38	0.00463219	0.0211351	-0.00894001	0.0952	0.0947854	-0.0271821	0.0429785	0.0449217	0.0598763	0.044313
38.1	0.00182388	0.0147367	-0.00698255	0.0908916	0.0763018	-0.0231301	0.0332559	0.0323276	0.0402217	0.0262706
38.2	-0.000984432	0.00833819	-0.00502508	0.0865831	0.0578182	-0.0190781	0.0235333	0.0197335	0.0205671	0.00822832
38.3	-0.00427102	0.00128455	-0.0047241	0.0787237	0.0395229	-0.0113505	0.0140213	0.00958911	0.00232323	-0.00589736
38.4	-0.00949909	-0.00823308	-0.012552	0.049486	0.0251569	0.0138704	0.00557242	0.0142876	-0.00517237	0.000541756
38.5	-0.00915316	-0.0118486	-0.00487486	0.0398743	0.0239881	0.00458019	0.00120438	0.00836126	-0.00953267	-0.0108951
38.6	-0.0134266	-0.0215732	0.00580991	0.0489259	0.0234669	-0.00350338	0.00666467	0.00366386	-0.0115965	-0.00386597
38.7	-0.0182388	-0.0186766	0.0395686	0.0742536	0.0172032	0.0185329	0.0147038	0.0104392	-0.00393985	-0.0125727
38.8	-0.00841169	-0.0114753	0.11858	0.0822175	0.0152573	0.0450436	0.0430715	0.000318475	0.00585665	-0.0253456
38.9	-0.00141314	-0.00175146	0.186576	0.0844912	0.0184733	0.0775232	0.055599	-0.00319183	0.00702771	-0.0235013
39	-0.00701687	0.00689132	0.244406	0.0769963	0.0218384	0.115255	0.0635132	-0.00574588	0.00323301	-0.0141172
39.1	-0.00619069	-0.00279094	0.276082	0.0685508	0.00600639	0.141919	0.0512642	0.00594092	-0.00914301	-0.023766
39.2	0.00265694	0.000460995	0.28578	0.0584662	-0.00499074	0.156039	0.0549461	0.00709141	-0.0233342	-0.0027283
39.3	-0.0090629	0.000274623	0.281535	0.0559942	-0.0115393	0.159576	0.0453438	-0.01235	-0.0352591	0.00434433
39.4	0.00250958	-0.0126794	0.283664	0.0416412	-0.0288624	0.151298	0.0304272	-0.00792472	-0.0261078	-0.00435415
39.5	-0.00544758	-0.0142494	0.250467	0.0576096	-0.0363565	0.168036	0.0339231	-0.00452113	-0.0297759	-0.00206465
39.6	0.0113752	-0.0268865	0.224071	0.0516689	-0.0395586	0.15333	0.0345963	-0.0284181	-0.0398731	-0.0185621
39.7	-0.000241306	-0.0232763	0.210679	0.0321012	-0.0434633	0.127935	0.0275578	-0.034792	-0.0402067	-0.0196299
39.8	0.0105846	-0.0207222	0.145136	0.0479095	-0.0406342	0.106391	0.0333825	-0.0298426	-0.0359316	-0.00154978
39.9	0.00578632	-0.00608863	0.102773	0.0760455	-0.0285668	0.0877128	0.0354653	-0.0177607	-0.0140267	-0.00422626
40	-0.0371504	0.0608349	0.0963877	0.047893	0.0353592	-0.0554661	0.00371406	-0.0107208	-0.0390082	0.0178634
40.1	-0.036249	0.0398146	0.069131	0.0571784	0.0146854	-0.0467761	0.00496005	-0.0090868	-0.0238974	0.0124186
40.2	-0.0353476	0.0187943	0.0418744	0.0664638	-0.00598834	-0.038086	0.00620605	-0.0074528	-0.00878669	0.00697374
40.3	-0.0344462	-0.002226	0.0146177	0.0757491	-0.0266621	-0.029396	0.00745204	-0.00581879	0.00632406	0.00152893
40.4	-0.0300882	-0.0202325	-0.00704246	0.0802514	-0.0429402	-0.0234174	0.00664229	-0.00429134	0.0135062	-0.00416202
40.5	-0.0113989	-0.0215968	0.000818932	0.0572503	-0.035719	-0.0323421	-0.00500552	-0.0118938	-0.0239392	-0.00991619
40.6	-0.0305187	-0.033363	-0.0231517	0.0472716	-0.0513334	-0.0274431	-0.0037709	-0.0397182	-0.0147903	-0.00711379
40.7	-0.0292165	-0.0300219	-0.0184684	0.00751333	-0.0534568	-0.0287805	-0.0116018	-0.0298538	-0.00669496	-0.0107899
40.8	-0.0167822	-0.0355726	0.0196365	0.00283736	-0.0472045	-0.0259706	-0.0132698	-0.0298473	0.0054989	-0.0290027
40.9	-0.0170045	-0.0444198	0.0817229	0.0135562	-0.050861	0.00124862	0.00739596	-0.0412393	0.00372305	-0.022295
41	-0.0275376	-0.0414716	0.1464	0.0109813	-0.0588196	0.0288316	0.00830649	-0.0533285	-0.0142491	-0.0210145
41.1	-0.0158271	-0.0474717	0.192986	-0.000473407	-0.074491	0.047715	0.00160504	-0.05673	-0.0160597	-0.0234447
41.2	-0.00620386	-0.0549794	0.21493	-0.026297	-0.0845407	0.0520347	0.0102251	-0.0527913	-0.0158149	-0.012025
41.3	-0.0304867	-0.0576613	0.260538	-0.0286551	-0.0748527	0.0573346	0.00826529	-0.057306	-0.0305282	-0.0128238
41.4	-0.0154796	-0.0589942	0.25452	-0.015806	-0.0836681	0.0511547	0.0182966	-0.0604374	-0.0316698	-0.00915554
41.5	-0.0118733	-0.0647468	0.249442	-0.028617	-0.06975	0.0457944	0.0138757	-0.0493337	-0.0484145	0.0015829
41.6	-0.0113642	-0.0486976	0.227133	-0.0386657	-0.104401	0.0755714	0.0126174	-0.0593624	-0.0313839	-0.0151524
41.7	-0.0268122	-0.0479551	0.24803	-0.0418941	-0.0825849	0.0720972	0.00829331	-0.0660446	-0.0467893	-0.027078
41.8	0.000686648	-0.0612358	0.200813	-0.0336505	-0.0844398	0.0592718	0.0048858	-0.0591961	-0.0431191	-0.0074558
41.9	-0.0101201	-0.0387904	0.132597	-0.0296429	-0.0865317	0.0298927	0.00898844	-0.0368211	-0.0123485	-0.0338165
42	-0.0104784	-0.0301076	0.0946639	0.00424762	-0.0872642	0.0264364	0.00261395	-0.0375302	-0.00223689	-0.0263451
42.1	-0.0683036	-0.0209461	-0.000907187	-0.0336444	-0.0893867	-0.0140991	0.005306	-0.107665	0.0474669	-0.17578
42.2	-0.0532664	-0.0219678	-0.000781658	-0.0421654	-0.0959848	-0.0251459	0.00437056	-0.0884453	0.0322395	-0.125718
42.3	-0.0382292	-0.0229894	-0.000656129	-0.0506863	-0.102583	-0.0361926	0.00343512	-0.0692255	0.017012	-0.0756558
42.4	-0.0231919	-0.0240111	-0.0005306	-0.0592072	-0.109181	-0.0472394	0.00249968	-0.0500057	0.00178459	-0.0255939
42.5	-0.00871679	-0.0276451	-0.00208526	-0.0685169	-0.117482	-0.0564358	-0.00031188	-0.0355213	-0.0110706	0.0139178
42.6	-0.00795049	-0.0405416	-0.0142491	-0.0793572	-0.13182	-0.0545964	-0.0135032	-0.0494545	-0.00893827	-0.0134318
42.7	-0.0288241	-0.0242005	-0.019114	-0.0757216	-0.118166	-0.0572506	-0.0160293	-0.0462033	-0.0204164	-0.0106732
42.8	-0.0149197	-0.0240971	-0.0122433	-0.0843834	-0.101028	-0.0550878	-0.0234964	-0.0431436	-0.0396709	-0.00699452
42.9	-0.0269488	-0.0358862	0.0126492	-0.0943788	-0.108054	-0.0348992	-0.0318425	-0.04829	-0.0339388	-0.0139447
43	-0.0225834	-0.043392	0.062082	-0.0799139	-0.116673	0.00311325	-0.0211175	-0.0514409	-0.0313501	-0.02127
43.1	-0.0235729	-0.0431625	0.101536	-0.0618191	-0.12428	0.0312809	-0.0274147	-0.0568824	-0.0220762	-0.0181977
43.2	-0.0212622	-0.0477812	0.138149	-0.0775645	-0.123261	0.0575273	-0.0282735	-0.0578192	-0.0445338	-0.0236956
43.3	-0.0228658	-0.0551704	0.16196	-0.0817503	-0.112689	0.070577	-0.0190529	-0.0613322	-0.0569784	-0.0235934
43.4	-0.00610903	-0.048615	0.163881	-0.0842215	-0.107149	0.0683411	-0.0343152	-0.0562192	-0.0587962	-0.011044
43.5	-0.0167331	-0.0553685	0.151299	-0.0822045	-0.0990032	0.0663076	-0.0281424	-0.0578406	-0.0727741	-0.02184
43.6	-0.0116041	-0.0454763	0.183052	-0.0715712	-0.102923	0.0299359	-0.0192227	-0.0771924	-0.069188	-0.0245849
43.7	-0.0144382	-0.0562878	0.141754	-0.0879294	-0.107667	0.0336484	-0.0246603	-0.071557	-0.0638112	-0.00843748
43.8	0.00183626	-0.0583286	0.157634	-0.0853034	-0.109758	0.0386724	-0.00868807	-0.067087	-0.0461539	-0.0241429
43.9	0.00972603	-0.0591295	0.14144	-0.0971231	-0.0957387	0.048215	-0.0112533	-0.0587008	-0.048367	-0.0151257
44	-0.00695229	-0.03709	0.0804295	-0.0775557	-0.0830628	0.0253394	-0.0053057	-0.060365	-0.0465913	-0.0272688
44.1	0.00841594	-0.0337154	0.0830873	-0.0471303	-0.0624786	0.0199952	-0.0123094	-0.0616343	-0.023607	-0.0318671
44.2	0.0951936	0.123826	0.0778155	0.181319	0.186487	0.0410348	0.0423493	0.13109	0.169244	0.0890735
44.3	0.0693233	0.115442	0.0564193	0.155438	0.180269	0.0484543	0.0437669	0.110981	0.121099	0.0655509
44.4	0.043453	0.107058	0.0350232	0.129558	0.174052	0.0558739	0.0451845	0.0908729	0.0729541	0.0420282
44.5	0.0175827	0.0986735	0.013627	0.103678	0.167835	0.0632934	0.046602	0.0707645	0.0248091	0.0185056
44.6	-0.00369208	0.0862156	-0.00678631	0.069933	0.158548	0.065896	0.0477537	0.0516088	-0.0169833	8.30951e-05
44.7	0.000987222	0.0534241	-0.01428	0.000681931	0.126428	0.0445764	0.0474631	0.0395498	-0.00830602	0.014654
44.8	-0.0123991	0.0493725	-0.00567635	0.00830067	0.0953986	0.0534692	0.0504592	0.0316807	0.0125407	0.012888
44.9	-0.00776097	0.0398623	-0.00630095	0.00779834	0.0886658	0.0473777	0.0527361	0.0283651	0.00270465	0.00945876
45	-0.00240992	0.0422174	0.0356328	0.0131253	0.0792326	0.082903	0.0434551	0.0330476	-0.00590199	0.0124044
45.1	0.0120699	0.056862	0.0844121	0.0111987	0.0893709	0.164173	0.0428581	0.0322149	-0.0195366	-0.000804865
45.2	0.0131914	0.0230057	0.115379	-0.00942086	0.0683911	0.214677	0.0349462	0.0118442	-0.0198509	0.00248447
45.3	0.0114306	0.00277815	0.146447	-0.00846984	0.0338813	0.278202	0.0365139	7.94785e-05	-0.0246074	-0.00370296
45.4	0.0152096	0.0114694	0.15341	-0.0219619	0.0145333	0.341355	0.0236606	0.00051008	-0.0255274	-0.0161857
45.5	0.0299348	0.00494532	0.162355	-0.0398223	-0.0203365	0.392946	0.0277673	0.000715516	-0.0336268	-0.0116578
45.6	0.0182028	-0.00979953	0.11518	-0.060032	-0.0312991	0.43773	0.0250249	-0.0104879	-0.0343295	-0.00428413
45.7	0.0186956	-0.0285309	0.12751	-0.0531441	-0.0368312	0.49067	0.0168155	-0.0242151	-0.0356622	0.00367119
45.8	0.0324903	-0.016537	0.128683	-0.0484341	-0.0629226	0.51377	0.00653096	-0.0382976	-0.0301597	-0.0148291
45.9	0.0242365	-0.0278365	0.117253	-0.0568344	-0.052894	0.476623	0.027941	-0.0233609	-0.0380717	-0.0044616
46	0.011227	-0.025638	0.0928368	-0.0408238	-0.0643457	0.435911	0.00533777	-0.027306	-0.0392298	-0.0210794
46.1	0.0205058	-0.0173012	0.0731052	-0.0169972	-0.0560745	0.298869	0.0144183	-0.0317068	-0.0213421	-0.0115101
46.2	0.00611856	-0.00954592	0.0358139	0.0278591	-0.0600066	0.197975	0.00370814	-0.0175618	-0.00878416	-0.0128049
46.3	0.0282261	0.126305	-0.0522175	0.00644379	0.270203	0.0404785	0.0738207	0.104984	-0.0547474	0.033746
46.4	0.0196408	0.108115	-0.0417092	-0.00765644	0.232328	0.0473431	0.0676843	0.09332	-0.0438347	0.0262394
46.5	0.0110555	0.0899251	-0.0312008	-0.0217567	0.194453	0.0542077	0.0615478	0.0816559	-0.0329221	0.0187329
46.6	0.00247025	0.0717349	-0.0206925	-0.0358569	0.156579	0.0610723	0.0554113	0.0699917	-0.0220094	0.0112263
46.7	-0.00282926	0.0519343	-0.00884871	-0.0453769	0.121865	0.0650819	0.0467354	0.0565682	-0.0114862	0.00574988
46.8	0.00714013	0.0331964	0.0082751	-0.0298547	0.114569	0.055016	0.0256797	0.0375992	-0.00949156	0.0144374
46.9	-0.00842066	0.0529348	0.00535406	-0.0331189	0.115307	0.0628898	0.0274825	0.0392535	-0.0239968	0.0178018
47	-0.00798977	0.0430446	-0.00811245	-0.0275574	0.0934717	0.0611387	0.0316015	0.0334077	-0.0290622	0.00759855
47.1	0.00900433	0.0468893	0.00318893	-0.0359697	0.0965294	0.0744076	0.0297819	0.0330561	-0.049857	0.00542424
47.2	0.0412146	0.0552955	0.0423947	-0.0220375	0.0848759	0.121567	0.0366895	0.0315988	-0.0515074	-0.00117604
47.3	0.0498857	0.0429236	0.0487448	-0.0286897	0.0661919	0.165511	0.0290902	0.033202	-0.0410671	-0.0100361
47.4	0.0398276	0.0305449	0.063751	-0.0374828	0.0392515	0.199729	0.018014	0.0174197	-0.0379488	-0.00876579
47.5	0.0337433	0.0169477	0.0722542	-0.0346505	0.0210886	0.225739	0.0166728	-0.00573063	-0.0426238	-0.00610086
47.6	0.0312203	0.00334541	0.0771306	-0.0392032	0.00387551	0.259282	0.0079634	-0.0179557	-0.0437642	-0.0173045
47.7	0.040197	0.00229354	0.0585688	-0.0508289	-7.5589e-06	0.293476	0.0125885	-0.0145789	-0.0416203	-0.0102488
47.8	0.0131123	0.00733996	0.0659094	-0.0384639	0.0142143	0.276953	0.0172034	-0.000829301	-0.0442326	-0.00207279
47.9	0.016228	0.00823181	0.0699112	-0.0553142	0.00354082	0.255171	0.0167529	-0.0124918	-0.0696027	0.00559336
48	0.0238376	0.0102592	0.051473	-0.0493953	0.0221121	0.260007	0.0150105	7.0647e-05	-0.0710056	-0.0199196
48.1	0.0160849	-0.000265676	0.0511102	-0.0410571	0.0299555	0.217255	0.0136995	0.00178908	-0.0613209	0.00810714
48.2	0.00362059	0.00828488	0.0253064	-0.0181131	0.0363306	0.148498	0.0146685	-0.00252042	-0.0441258	-0.00340286
48.3	0.0255879	0.0230511	0.0293112	0.016078	0.0331713	0.112347	0.0162903	0.00367465	-0.0388048	-0.00169535
48.4	0.00365814	-0.0354791	-0.0760606	-0.148582	-0.0877689	-0.00619828	-0.0282168	0.00259248	0.0591902	-0.0510917
48.5	-0.0048078	-0.0377547	-0.047748	-0.0955935	-0.0858124	-0.0186355	-0.0262906	-0.00515236	0.0425169	-0.0344397
48.6	-0.0132737	-0.0400303	-0.0194353	-0.0426047	-0.0838559	-0.0310728	-0.0243644	-0.0128972	0.0258435	-0.0177877
48.7	-0.0217397	-0.042306	0.00887736	0.0103841	-0.0818993	-0.04351	-0.0224382	-0.020642	0.00917013	-0.00113568
48.8	-0.0263659	-0.0419143	0.0309675	0.0626883	-0.0817809	-0.0544576	-0.0196356	-0.0273759	-0.00608603	0.0115695
48.9	-0.00878672	-0.0291892	0.0150749	0.0929193	-0.0890047	-0.0564916	-0.0125971	-0.0267869	-0.0112596	-0.00211571
49	-0.0164674	-0.0406611	0.0191979	0.0656444	-0.0808297	-0.061007	-0.0175907	-0.0285445	-0.0154658	-0.00223898
49.1	-0.0313061	-0.0446759	0.0183038	0.0663919	-0.0842874	-0.0560916	-0.0264674	-0.0427034	-0.0249933	-0.000657065
49.2	-0.0147987	-0.0396219	0.0227089	0.0476973	-0.0787331	-0.03906	-0.0202798	-0.0400435	-0.0406626	-0.0153748
49.3	0.0292435	-0.0453205	0.0270789	0.017358	-0.085507	-0.00753497	-0.020654	-0.0341307	-0.0413117	0.00226223
49.4	0.0590822	-0.0408354	0.02767	-0.00302408	-0.0861162	0.00654255	-0.0184902	-0.0355615	-0.0357385	0.00700051
49.5	0.0812102	-0.0371682	0.0251451	-0.00231736	-0.0633786	0.00510232	-0.00927014	-0.0172528	-0.0363073	-0.00898096
49.6	0.119561	-0.0405383	0.0231498	-0.0246078	-0.0550035	0.0181375	-0.00766819	-0.0180076	-0.0381104	-0.0113024
49.7	0.139618	-0.03965	0.0244217	-0.0229971	-0.0638725	0.0237522	-0.0150345	-0.0192957	-0.0400672	-0.00238373
49.8	0.161858	-0.0401253	0.0172303	-0.0312569	-0.0550287	0.0357122	-0.00405482	-0.0250487	-0.0402235	0.000384235
49.9	0.157479	-0.0143539	0.0218786	-0.0543839	-0.0381614	0.0171469	-0.0136362	-0.0169643	-0.0389302	-0.00802799
50	0.178298	-0.0192801	0.0549738	-0.0415418	-0.0295616	0.0309079	-0.0100123	-0.00120884	-0.0384333	-0.0149769
50.1	0.139013	-0.000731486	0.0147969	-0.0404036	-0.0355118	0.0115012	0.00198875	0.00449264	-0.0336223	-0.00571772
50.2	0.132898	0.00239954	0.0357839	-0.053523	-0.00908382	0.0126652	0.00535871	0.0129966	-0.0365888	-0.0183072
50.3	0.0966193	0.00828708	0.0112275	-0.0262275	0.00541553	0.0149258	0.00800492	0.0191686	-0.0370289	-0.00545427
50.4	0.0743582	0.00988829	0.0426281	0.0237295	0.0201595	0.0230616	0.00296958	0.0223994	-0.0341317	0.00373546
50.5	0.0181801	0.0772409	0.200173	0.0794846	0.136369	0.0507115	0.0403616	0.103418	0.0847025	0.0175128
50.6	0.012422	0.0499035	0.14379	0.0573381	0.109327	0.0378073	0.0311866	0.0807471	0.0630791	0.0116441
50.7	0.00666399	0.0225662	0.0874064	0.0351917	0.082285	0.024903	0.0220116	0.0580763	0.0414557	0.00577539
50.8	0.00090595	-0.00477124	0.031023	0.0130452	0.055243	0.0119988	0.0128366	0.0354055	0.0198324	-9.32997e-05
50.9	-0.00151197	-0.0282078	-0.0168413	-0.00789377	0.0302227	-0.000397496	0.0049912	0.013813	0.00273079	-0.00643504
51	0.013334	-0.0237897	-0.00903087	-0.0230808	0.026315	-0.00842177	0.00296013	0.00472743	0.0144672	-0.0146149
51.1	0.00563223	-0.0166051	-0.0174391	-0.0397352	0.0457032	-0.0101718	-0.00584776	0.0165648	0.0124133	-0.0153563
51.2	0.000359684	-0.01735	-0.0294186	-0.028291	0.0430223	-0.00956094	-0.0071138	0.0187651	0.00982653	-0.0104729
51.3	0.0159673	-0.0198271	-0.037494	-0.0163221	0.0301457	-0.00634771	-0.0186261	0.00102096	0.00769074	-0.00429271
51.4	0.081181	-0.0290746	-0.0304742	-0.0302974	0.0163557	0.00851425	-0.0182228	-0.017171	0.000812143	-0.00128742
51.5	0.127331	-0.0328521	-0.0280042	-0.049657	0.00945358	0.002726	-0.0196238	-0.0192158	-0.00322446	-0.00352009
51.6	0.197402	-0.0500115	-0.0117506	-0.0636251	-0.0129406	-0.00227923	-0.017151	-0.0130274	-0.00923673	-0.0187388
51.7	0.269622	-0.0671659	-0.0211934	-0.0640068	-0.0219918	-0.0011208	-0.033826	-0.0131363	-0.0196192	-0.0273676
51.8	0.314702	-0.0556746	-0.0144162	-0.086052	-0.0186768	-0.00682483	-0.0230433	-0.0303757	-0.0135608	-0.0170491
51.9	0.345572	-0.0623869	-0.0418853	-0.0695331	-0.0211839	0.00306796	-0.0376254	-0.0393276	-0.0258564	-0.0179213
52	0.352873	-0.0510233	-0.00734461	-0.0913012	-0.0420797	-0.00994621	-0.0352906	-0.034382	-0.0410651	-0.0348384
52.1	0.328816	-0.0556273	-0.0165121	-0.0863021	-0.0427669	-0.0157274	-0.0284795	-0.0368588	-0.0372307	-0.00488328
52.2	0.351541	-0.0690251	-0.0258186	-0.068919	-0.0438235	-0.0270817	-0.0328134	-0.0488009	-0.0414457	-0.00900303
52.3	0.305731	-0.0564928	-0.0243933	-0.0760534	-0.0612048	-0.0305275	-0.0407197	-0.0478838	-0.0466352	-0.0118102
52.4	0.204695	-0.0572802	-0.0211289	-0.0711978	-0.0489664	-0.0217454	-0.0259944	-0.0371081	-0.03493	-0.00762219
52.5	0.133166	-0.0417245	-0.0170445	-0.0238694	-0.0499258	-0.0106393	-0.02932	-0.0286013	-0.0223404	-0.0117304
52.6	-0.08095	-0.0615938	-0.0147171	0.0703921	-0.0335456	-0.0723813	0.00205895	-0.0943535	0.00886804	0.0169976
52.7	-0.0607149	-0.0562575	0.00485531	0.0528086	-0.0388744	-0.0550722	-0.0067014	-0.0806528	0.00590605	0.014159
52.8	-0.0404798	-0.0509212	0.0244277	0.0352251	-0.0442031	-0.0377631	-0.0154618	-0.066952	0.00294406	0.0113204
52.9	-0.0202447	-0.045585	0.0440001	0.0176415	-0.0495319	-0.0204541	-0.0242221	-0.0532512	-1.793e-05	0.00848178
53	-0.00322424	-0.0417042	0.0592421	0.00495249	-0.0539299	-0.00814716	-0.0298382	-0.04101	-0.00337536	0.00646466
53.1	-0.00765589	-0.0465884	0.0450607	0.0234122	-0.0563686	-0.0232386	-0.0205613	-0.0400726	-0.00865937	0.00672703
53.2	-0.00396431	-0.0502487	0.0357691	0.0139191	-0.069947	-0.0196425	-0.032759	-0.049732	-0.00616559	-0.00249259
53.3	-0.00457493	-0.0657067	0.0324139	-0.0203922	-0.0701755	-0.0335998	-0.0314604	-0.0613815	0.00173497	-0.0035903
53.4	0.0189524	-0.0738166	0.0359777	-0.0237449	-0.0806958	-0.0346171	-0.0238402	-0.0620761	-0.014183	-0.0143074
53.5	0.0948999	-0.0687854	0.0337187	-0.0334593	-0.0874612	-0.0270566	-0.0132267	-0.0632095	-0.0253309	-0.00982056
53.6	0.160147	-0.0648187	0.0286398	-0.0501697	-0.084355	-0.0253401	-0.0226041	-0.053098	-0.0300668	-0.00573656
53.7	0.228272	-0.0643117	0.0247369	-0.0711387	-0.0787926	-0.0179345	-0.0281835	-0.0422432	-0.0409577	-0.0111468
53.8	0.280813	-0.039615	0.00753554	-0.0768116	-0.0682024	-0.019174	-0.0201735	-0.0278243	-0.0400551	-0.0173191
53.9	0.371931	-0.0377086	-0.0149051	-0.0826042	-0.0571453	-0.0174257	-0.00729843	-0.0185367	-0.0418176	-0.0114135
54	0.38219	-0.0246988	0.00103168	-0.0988333	-0.0481516	-0.0214779	-0.0153799	-0.00605586	-0.0550321	-0.0191
54.1	0.4337	-0.0352111	-0.00581744	-0.0824783	-0.0458946	0.00190703	-0.0142248	-0.00167692	-0.037779	-0.0326507
54.2	0.422939	-0.00893824	0.00730753	-0.10951	-0.020749	0.0110956	-0.00268129	0.0189138	-0.0488287	-0.0310267
54.3	0.425792	0.0276804	0.0055669	-0.0893448	0.00258334	0.0113836	0.000313422	0.041084	-0.0531337	-0.0252867
54.4	0.347564	0.0482562	0.0137657	-0.0993664	0.0217511	0.0132881	0.0154167	0.0462706	-0.0567222	-0.00335435
54.5	0.222148	0.0372811	-0.0042121	-0.0785705	0.0384947	0.0216071	0.0166736	0.0704639	-0.0375978	-0.0117434
54.6	0.158838	0.0640412	0.0180052	-0.058729	0.0840479	0.0486648	0.0228667	0.0916884	-0.0403593	-0.00578604
54.7	0.0356663	0.0356206	-0.0539676	-0.0437691	-0.0844519	0.0736342	0.0859403	0.0026704	0.108956	-0.0474576
54.8	0.0180624	0.0267822	-0.0428116	-0.0556648	-0.0704508	0.0537226	0.0628933	-0.00192395	0.0645914	-0.0344572
54.9	0.000458476	0.0179437	-0.0316556	-0.0675604	-0.0564497	0.0338111	0.0398463	-0.0065183	0.0202263	-0.0214568
55	-0.0171454	0.00910523	-0.0204997	-0.0794561	-0.0424487	0.0138995	0.0167992	-0.0111127	-0.0241388	-0.0084564
55.1	-0.0306082	0.000173978	-0.011273	-0.0881777	-0.0320245	-0.00100764	-0.00283887	-0.0163032	-0.0607634	0.00347472
55.2	-0.0203704	-0.00904162	-0.0143876	-0.0813903	-0.0455209	0.0139887	0.00110694	-0.0243655	-0.0453631	0.00217103
55.3	-0.0333631	-0.0147033	-0.0169204	-0.0981866	-0.0570749	0.0111835	-0.00142127	-0.0295071	-0.0433752	-0.0168692
55.4	-0.0381548	-0.014941	-0.023779	-0.0985387	-0.0605288	0.000438988	-0.0193879	-0.0399682	-0.0450801	-0.0160828
55.5	-0.0140356	-0.0176659	-0.0145035	-0.104178	-0.0614128	-0.00455378	-0.0228659	-0.0481182	-0.0413514	-0.009112
55.6	0.0308956	-0.0287937	-0.0132399	-0.115102	-0.081578	0.000700356	-0.0273839	-0.0575246	-0.0390773	-0.0121478
55.7	0.099361	-0.0340241	-0.0319361	-0.116236	-0.0903831	-0.00438097	-0.0225269	-0.0637064	-0.0404617	-0.0160348
55.8	0.142198	-0.0341512	-0.0231859	-0.106804	-0.0929176	0.00194408	-0.0189452	-0.0655354	-0.0564634	-0.0211786
55.9	0.150766	-0.050918	-0.0348411	-0.116543	-0.0892838	0.00848793	-0.0307923	-0.0696412	-0.0469628	-0.014816
56	0.159457	-0.0547725	-0.0394282	-0.105617	-0.0855227	-0.0136718	-0.0217525	-0.0628329	-0.0618069	-0.0225818
56.1	0.170655	-0.0446352	-0.0224971	-0.107557	-0.0937238	-0.0163918	-0.0263095	-0.084299	-0.0626244	-0.0145735
56.2	0.19296	-0.0470017	-0.029555	-0.104627	-0.0883527	-0.0130761	-0.037387	-0.0753854	-0.0595516	-0.0270281
56.3	0.16614	-0.0708432	-0.0101177	-0.1115	-0.0940417	-0.0219312	-0.042146	-0.0824124	-0.0616238	-0.0323363
56.4	0.147399	-0.0747896	-0.0190169	-0.113196	-0.102374	-0.0382647	-0.0352066	-0.0624382	-0.0591993	-0.0193982
56.5	0.141305	-0.0656542	-0.0206583	-0.11022	-0.0849947	-0.0310201	-0.0320924	-0.0651272	-0.0566156	-0.0273623
56.6	0.0933649	-0.0643144	-0.037494	-0.117669	-0.08041	-0.0284681	-0.0340481	-0.0716099	-0.0570569	-0.0112205
56.7	0.0596497	-0.0458217	-0.0320501	-0.116392	-0.0777627	-0.0346542	-0.0272107	-0.074408	-0.0629656	-0.0277877
56.8	-0.0609687	0.10074	0.0549458	0.162161	0.0647929	0.0189048	0.0662232	-0.0391942	0.00908017	0.10377
56.9	-0.045273	0.0841605	0.0412592	0.12293	0.0418799	0.020287	0.0508185	-0.0172724	0.00750499	0.0688999
57	-0.0295773	0.0675812	0.0275727	0.0836986	0.0189668	0.0216691	0.0354137	0.00464933	0.0059298	0.0340299
57.1	-0.0138816	0.0510019	0.0138861	0.0444672	-0.00394629	0.0230513	0.020009	0.0265711	0.00435462	-0.000840142
57.2	-0.000919126	0.0357318	0.00251135	0.0090025	-0.0240987	0.0212083	0.00704138	0.0441542	0.00388292	-0.0276146
57.3	-0.0022704	0.0254184	0.00521726	0.00128951	-0.0249883	0.00203536	0.00624214	0.0307169	0.00692213	-0.00608436
57.4	0.00646442	0.00679407	0.00166658	-0.000568825	-0.0265347	-0.00056006	-0.00258883	0.0152196	-0.00462663	-0.0131882
57.5	-0.00707753	0.0111662	0.0052533	-0.0100978	-0.0248461	-0.00500726	0.00396482	0.0197464	-0.0118217	-0.00334677
57.6	0.0105695	0.0110177	0.0141975	-0.0202996	-0.0170625	-0.0135743	-0.00843805	0.0226771	-0.0243196	0.00108418
57.7	0.056511	-0.00173839	0.012371	-0.0258929	-0.0228889	-0.0196052	-0.00703297	0.0123692	-0.0385639	-0.00866684
57.8	0.115093	-0.0104214	-0.00137706	-0.0419637	-0.0294702	-0.0197659	-0.00301118	0.00364565	-0.0317179	-0.0109447
57.9	0.181083	-0.00889324	-0.000693381	-0.0419145	-0.0538415	-0.0225382	-0.0073262	-0.0037598	-0.0269103	-0.012116
58	0.235387	-0.0299614	-0.0136894	-0.0530024	-0.063353	-0.0241139	-0.0129261	-0.00808955	-0.0289513	-0.0174954
58.1	0.264641	-0.0344376	-0.00472963	-0.0712226	-0.0774658	-0.0216161	-0.00382368	-0.0158678	-0.033426	0.002493
58.2	0.283637	-0.0275945	-0.0147094	-0.0632575	-0.0730119	-0.0121612	-0.0178393	-0.0189596	-0.0368652	-0.0125878
58.3	0.332781	-0.0249836	-0.00476591	-0.0581798	-0.0691877	-0.0192582	-0.0196861	-0.0217159	-0.0276055	-0.00381448
58.4	0.379286	-0.0292935	0.00839263	-0.0815272	-0.0652468	-0.0138267	-0.0140109	-0.0263187	-0.0485138	-0.02617
58.5	0.402482	-0.0234331	-0.00206699	-0.0608995	-0.0767456	-0.0264871	-0.0199285	-0.0272825	-0.0335234	-0.00437348
58.6	0.36609	-0.0141695	-0.0124015	-0.0649784	-0.0652723	-0.0121341	-0.0219244	-0.023541	-0.0332419	-0.0013357
58.7	0.254131	-0.00808383	-0.00162945	-0.0544033	-0.0579701	-0.0215405	-0.0206837	-0.0259817	-0.0429632	-0.0179491
58.8	0.182079	-0.00238077	-0.00359483	-0.0527876	-0.0545131	-0.0304769	-0.0112673	-0.0247821	-0.0492774	-0.0154415
58.9	0.021845	-0.0228662	-0.0400426	0.224638	-0.0397463	-0.033019	-0.00208802	-0.0690353	-0.00200113	0.0143101
59	0.0207427	-0.0256486	-0.0257846	0.19391	-0.0473045	-0.0361574	-0.00647838	-0.0653307	0.00576452	0.0108696
59.1	0.0196404	-0.0284311	-0.0115266	0.163182	-0.0548627	-0.0392957	-0.0108687	-0.0616262	0.0135302	0.00742909
59.2	0.0185381	-0.0312135	0.00273138	0.132453	-0.0624209	-0.0424341	-0.0152591	-0.0579216	0.0212958	0.00398857
59.3	0.0135235	-0.031726	0.0124327	0.102239	-0.0709823	-0.0427552	-0.0174691	-0.0541822	0.0249638	-7.01317e-05
59.4	-0.0115286	-0.0232095	-0.00563821	0.076071	-0.0858711	-0.0332493	-0.00808239	-0.0523694	0.0049424	-0.0047711
59.5	-0.0124434	-0.0338669	-0.00331453	0.0563074	-0.0835708	-0.0523679	-0.0129775	-0.0564202	0.00366532	0.00512991
59.6	-0.0140894	-0.0264287	0.00318508	0.0559608	-0.0575348	-0.0485855	-0.0150601	-0.0631437	-0.00216396	0.00324809
59.7	0.0175913	-0.0302336	-0.0030717	0.0436725	-0.0638522	-0.046631	-0.0129318	-0.0716543	-0.0059668	-2.79885e-05
59.8	0.0437101	-0.0377077	-0.00769238	0.0169614	-0.0690855	-0.0502899	-0.0287939	-0.0602795	-0.0207313	0.00953671
59.9	0.0935763	-0.0453643	-0.00401685	0.0202026	-0.0753344	-0.0518368	-0.0340646	-0.0609648	-0.0230133	0.0042628
60	0.124349	-0.0501544	-0.00560817	0.00603474	-0.0802117	-0.0468294	-0.0274657	-0.0636379	-0.0319681	0.00881999
60.1	0.176519	-0.0567863	-0.00137676	-0.0226815	-0.105448	-0.0398381	-0.0249001	-0.0766028	-0.0228349	0.0144943
60.2	0.188419	-0.0444688	0.00496196	-0.0210451	-0.114922	-0.0406978	-0.0293867	-0.0728602	-0.0270725	-0.00858779
60.3	0.212393	-0.0427719	0.00149575	-0.0397193	-0.114653	-0.0508223	-0.0345674	-0.0760393	-0.0209184	-0.0139249
60.4	0.244221	-0.04558	-0.0058874	-0.0634973	-0.129368	-0.0678924	-0.0366778	-0.0653294	-0.0407958	-0.00721767
60.5	0.235605	-0.0513944	-0.0213136	-0.0898914	-0.106947	-0.073611	-0.0406818	-0.0732628	-0.0404528	-0.00674641
60.6	0.248996	-0.0573969	-0.0190542	-0.0859379	-0.113205	-0.0728992	-0.0331249	-0.0803058	-0.0411964	-0.018863
60.7	0.227564	-0.0603832	-0.0344222	-0.0742487	-0.0980785	-0.0515598	-0.0359595	-0.0652278	-0.0157458	-0.0148845
60.8	0.157088	-0.0525955	-0.022494	-0.0813543	-0.0960357	-0.0533485	-0.0377774	-0.061603	-0.0348775	-0.00570024
60.9	0.107282	-0.0499651	-0.0206311	-0.0612939	-0.0779649	-0.0562087	-0.0383696	-0.0656503	-0.029983	0.00828288
Tm9_ON_horizontal_bar_time_seconds	ROI1	ROI2	ROI3	ROI4	ROI5	ROI6	ROI7	ROI8	ROI9	ROI10
0.1	-0.0650019	0.0349254	-0.234765	-0.130023	0.0398201	-0.0847556	-0.0442376	-0.104392	-0.202262	-0.163813
0.2	-0.0473825	0.0212562	-0.201142	-0.120883	0.0223878	-0.0594501	-0.0356243	-0.0818974	-0.180164	-0.125613
0.3	-0.0297632	0.00758695	-0.167519	-0.111743	0.00495559	-0.0341446	-0.027011	-0.0594029	-0.158066	-0.0874135
0.4	-0.0121438	-0.00608229	-0.133896	-0.102604	-0.0124766	-0.0088391	-0.0183978	-0.0369085	-0.135969	-0.0492139
0.5	-0.0259185	-0.0153983	-0.114498	-0.0977712	-0.0161942	0.0161696	-0.00776212	-0.026597	-0.0843288	-0.0146099
0.6	-0.00768151	0.00564263	-0.0769031	-0.0690899	0.0200596	0.0314309	0.0131224	-0.0219253	-0.0778513	0.0176143
0.7	-0.0135327	0.018837	-0.0568646	-0.041004	0.0239094	0.0176482	0.0207922	-0.0136334	-0.0541983	0.0135952
0.8	0.0188123	0.0282081	-0.0231313	-0.0341301	0.0257998	0.00801073	0.0222415	-0.00237221	-0.0395736	0.0118081
0.9	-0.000109418	0.0178249	-0.0329245	-0.0350232	0.0403346	-0.0130281	-0.00553093	0.0141538	-0.0475667	-0.0205182
1	-0.0494352	0.00913435	-0.0956825	-0.0634387	0.0288378	-0.0270373	-0.0302536	-0.00254754	-0.102627	-0.0688161
1.1	-0.0953069	-0.00302572	-0.153183	-0.111217	0.00908347	-0.0134464	-0.0391077	-0.0243095	-0.183895	-0.131786
1.2	-0.13538	-0.0382244	-0.219467	-0.139374	-0.0519711	-0.0061733	-0.0407699	-0.0526148	-0.247804	-0.160028
1.3	-0.184104	-0.0678394	-0.254647	-0.183716	-0.109948	-0.00254929	-0.0530269	-0.0907858	-0.308322	-0.205884
1.4	-0.223619	-0.0905651	-0.288589	-0.219004	-0.135416	-0.00255638	-0.0682428	-0.123831	-0.350718	-0.244751
1.5	-0.257707	-0.102882	-0.323878	-0.250919	-0.172288	-0.0281109	-0.101336	-0.14221	-0.379999	-0.29765
1.6	-0.278715	-0.135155	-0.340327	-0.270913	-0.194941	-0.0265256	-0.10939	-0.165007	-0.40808	-0.325176
1.7	-0.301647	-0.178398	-0.357126	-0.285547	-0.241604	-0.0392696	-0.121678	-0.183686	-0.424068	-0.349424
1.8	-0.315991	-0.193394	-0.367537	-0.306499	-0.259517	-0.035592	-0.124816	-0.189332	-0.442594	-0.364192
1.9	-0.328661	-0.203559	-0.37607	-0.31767	-0.256175	-0.0359141	-0.147282	-0.192977	-0.453118	-0.377176
2	-0.322598	-0.160371	-0.381481	-0.3181	-0.197353	-0.0474757	-0.121212	-0.154444	-0.451353	-0.363679
2.1	-0.286694	-0.0797299	-0.366432	-0.273588	-0.132264	-0.0428694	-0.0925254	-0.0839301	-0.417307	-0.309059
2.2	-0.00962884	-0.0936462	-0.152227	0.0154198	-0.0515954	-0.0985105	-0.107712	-0.0417374	0.0327007	-0.00501226
2.3	-0.00964778	-0.0842198	-0.120287	-0.0056221	-0.0612716	-0.0689011	-0.0895771	-0.0378658	-0.00195309	-0.0247872
2.4	-0.00966673	-0.0747934	-0.0883463	-0.026664	-0.0709478	-0.0392916	-0.0714417	-0.0339942	-0.0366068	-0.0445622
2.5	-0.00968567	-0.0653671	-0.0564057	-0.0477058	-0.080624	-0.00968211	-0.0533063	-0.0301226	-0.0712606	-0.0643372
2.6	0.00138044	-0.0502848	-0.0430477	-0.0552722	-0.0920809	0.0160577	-0.0354069	-0.0277108	-0.0937237	-0.0504959
2.7	0.00933773	-0.0454377	-0.0232172	-0.0344994	-0.0752524	0.0110069	-0.0240343	-0.0164383	-0.101323	-0.0105517
2.8	0.00581852	-0.0356977	-0.0250947	-0.040762	-0.0895179	-0.00257147	-0.0344085	-0.0206318	-0.0908797	-0.00250319
2.9	0.0328573	-0.0532949	-0.0245162	-0.0378025	-0.106121	-0.00333118	-0.0423595	-0.0302095	-0.0763155	-0.00949272
3	0.0298131	-0.0670896	-0.043139	-0.0437424	-0.0972912	0.00169376	-0.0459831	-0.0284904	-0.103794	0.00903625
3.1	-0.016276	-0.0897542	-0.0915107	-0.0773244	-0.109888	0.0173019	-0.0514973	-0.0598358	-0.159084	-0.0276217
3.2	-0.0653654	-0.110735	-0.155628	-0.120849	-0.165416	0.0182113	-0.0437675	-0.0976954	-0.232306	-0.0963385
3.3	-0.125437	-0.141138	-0.215371	-0.174151	-0.19574	0.0176323	-0.0302958	-0.121642	-0.287593	-0.178894
3.4	-0.169905	-0.1641	-0.25832	-0.217685	-0.232499	0.00390405	-0.0430966	-0.151455	-0.332611	-0.255401
3.5	-0.213958	-0.185498	-0.295509	-0.257804	-0.251861	0.00809837	-0.0510957	-0.171956	-0.377546	-0.307687
3.6	-0.245767	-0.202718	-0.321636	-0.27568	-0.266235	0.0135237	-0.055926	-0.184518	-0.406413	-0.345511
3.7	-0.248148	-0.227971	-0.334286	-0.28362	-0.280671	0.0166371	-0.0640941	-0.193076	-0.432939	-0.374045
3.8	-0.280378	-0.249605	-0.358311	-0.315411	-0.31217	0.00224064	-0.0722573	-0.203256	-0.444037	-0.389797
3.9	-0.296159	-0.258726	-0.372219	-0.324395	-0.326442	-0.00494554	-0.0837329	-0.210975	-0.465378	-0.403458
4	-0.310432	-0.251672	-0.37699	-0.333251	-0.328597	-0.00472849	-0.0570389	-0.212217	-0.473988	-0.394966
4.1	-0.306269	-0.210892	-0.372163	-0.336353	-0.270449	0.0129949	-0.0423773	-0.173662	-0.47282	-0.36806
4.2	-0.275534	-0.133107	-0.354319	-0.300502	-0.163801	0.0189283	-0.0256485	-0.115523	-0.428597	-0.281922
4.3	-0.17836	-0.125528	-0.318508	-0.11611	-0.178957	-0.0846365	-0.0633557	-0.0715243	-0.291789	-0.242427
4.4	-0.135086	-0.0944152	-0.239998	-0.0843311	-0.145437	-0.0599131	-0.0377918	-0.0516213	-0.215407	-0.179077
4.5	-0.0918118	-0.063302	-0.161487	-0.0525525	-0.111917	-0.0351898	-0.0122279	-0.0317184	-0.139024	-0.115727
4.6	-0.0485375	-0.0321888	-0.0829767	-0.020774	-0.0783976	-0.0104664	0.013336	-0.0118155	-0.0626419	-0.0523772
4.7	-0.0133974	-0.0351521	-0.0101837	0.00358721	-0.0654311	0.0135024	0.037997	0.000508316	0.0255151	-0.0158278
4.8	0.0150568	-0.031482	0.00972279	0.0224628	-0.0460424	0.0317311	0.0524963	0.0139843	0.0837964	-0.00201188
4.9	0.037312	-0.0351924	0.0415446	0.0547235	-0.0492837	0.0440489	0.0518782	0.0134586	0.119425	0.0424668
5	0.044693	-0.0265581	0.0667254	0.0713649	-0.0432896	0.0445185	0.051813	0.0102167	0.117277	0.0594697
5.1	0.0351453	-0.018473	0.0513485	0.0602997	-0.0535213	0.038591	0.0372604	0.0146153	0.0852091	0.0530409
5.2	-0.0297416	-0.0182423	-0.0360566	-0.0127841	-0.052595	0.0110303	0.00837774	0.00121048	-0.0106196	-0.0169303
5.3	-0.105626	-0.0192404	-0.130539	-0.0877853	-0.108772	-0.0054237	-0.01121	-0.0294899	-0.135768	-0.112263
5.4	-0.147091	-0.0395768	-0.18992	-0.158572	-0.150347	0.0035929	-0.030051	-0.0685653	-0.206017	-0.200469
5.5	-0.189196	-0.0762967	-0.241807	-0.202714	-0.194863	0.000795896	-0.0527488	-0.104077	-0.274902	-0.257225
5.6	-0.228844	-0.114402	-0.287343	-0.240718	-0.226271	0.00431032	-0.065005	-0.127748	-0.332741	-0.30231
5.7	-0.258271	-0.146418	-0.316448	-0.271954	-0.251111	0.00645897	-0.0682065	-0.151742	-0.377237	-0.318998
5.8	-0.279848	-0.150126	-0.345789	-0.288334	-0.266531	0.00735172	-0.0810818	-0.151388	-0.403363	-0.34193
5.9	-0.294831	-0.166471	-0.360395	-0.311286	-0.271407	0.00808982	-0.0841272	-0.165514	-0.42894	-0.370725
6	-0.314491	-0.181621	-0.373483	-0.327428	-0.288134	0.0178969	-0.0892046	-0.171564	-0.452992	-0.390329
6.1	-0.328413	-0.189485	-0.376251	-0.335946	-0.293734	0.0131488	-0.0831591	-0.175568	-0.468936	-0.393216
6.2	-0.329545	-0.163285	-0.371687	-0.315528	-0.24971	0.0412053	-0.043904	-0.142492	-0.463678	-0.360355
6.3	-0.291452	-0.111785	-0.32743	-0.260396	-0.151834	0.0584474	-0.000918183	-0.0916519	-0.428476	-0.291614
6.4	-0.00452236	-0.0264078	0.0566349	0.0381448	-0.141099	-0.0767184	-0.0441621	-0.0259046	0.0385158	-0.00881295
6.5	-0.00607127	-0.0214068	0.0609036	0.0435403	-0.0863075	-0.0615711	-0.0269351	-0.0142358	0.045813	0.022791
6.6	-0.00762019	-0.0164058	0.0651722	0.0489357	-0.0315159	-0.0464237	-0.00970816	-0.0025669	0.0531103	0.0543949
6.7	-0.0091691	-0.0114048	0.0694409	0.0543312	0.0232758	-0.0312763	0.00751879	0.00910197	0.0604076	0.0859988
6.8	-0.0140261	-0.0163883	0.0800949	0.0616833	0.0503939	-0.0169863	0.0228395	0.00781933	0.0634828	0.0886044
6.9	-0.00505706	-0.0287682	0.105584	0.0657077	0.0657655	-0.00654059	0.022627	0.013065	0.0950582	0.07477
7	0.00328608	-0.023298	0.0977459	0.0496358	0.0603848	0.00857166	0.0100955	0.0108308	0.100793	0.076503
7.1	0.0130055	-0.0142979	0.0967434	0.0542419	0.0804029	0.0097041	-0.00513208	0.00431745	0.0811027	0.0783417
7.2	0.000366533	0.016856	0.0719688	0.0375053	0.0788036	-0.00386698	-0.0158274	0.0258406	0.0660257	0.0637752
7.3	-0.0538576	0.0556609	-0.0133689	-0.0238976	0.079925	-0.0406481	-0.0488746	0.0362795	-0.019587	0.00668093
7.4	-0.101123	0.0532846	-0.0928374	-0.0897723	0.0842741	-0.0777816	-0.096318	0.0324619	-0.131619	-0.0622573
7.5	-0.136621	0.058786	-0.159258	-0.143338	0.0552942	-0.0896061	-0.130712	-0.00367017	-0.194465	-0.13993
7.6	-0.177613	0.0364572	-0.223835	-0.191952	0.00589872	-0.105207	-0.169371	-0.0363661	-0.248724	-0.194688
7.7	-0.214458	0.0131276	-0.251583	-0.220021	-0.0330376	-0.110061	-0.189605	-0.0667087	-0.307464	-0.237824
7.8	-0.24868	-0.00769498	-0.278495	-0.251976	-0.0729811	-0.109695	-0.21236	-0.0882764	-0.345168	-0.284492
7.9	-0.269756	-0.0364845	-0.313443	-0.277409	-0.0994778	-0.113216	-0.228799	-0.0978521	-0.383042	-0.321339
8	-0.278517	-0.0525108	-0.334169	-0.291934	-0.127885	-0.0990893	-0.244197	-0.12203	-0.406556	-0.351244
8.1	-0.292163	-0.0591725	-0.353311	-0.308091	-0.159413	-0.0995808	-0.244177	-0.13525	-0.426995	-0.360491
8.2	-0.308605	-0.0724924	-0.366563	-0.322772	-0.159502	-0.0840811	-0.23903	-0.147448	-0.439599	-0.362177
8.3	-0.293481	-0.0598217	-0.357436	-0.306745	-0.121242	-0.0577129	-0.174284	-0.133707	-0.42014	-0.310157
8.4	-0.270632	-0.0341262	-0.328002	-0.261711	-0.0682658	-0.0107786	-0.0946755	-0.0878589	-0.362551	-0.234208
8.5	-0.0908703	-0.123605	-0.197158	-0.118852	-0.100342	0.0888673	0.028431	-0.0207211	-0.0839462	-0.118529
8.6	-0.06656	-0.0824078	-0.147403	-0.085834	-0.0674121	0.0844785	0.0305375	0.00189863	-0.0653579	-0.0773103
8.7	-0.0422496	-0.0412105	-0.0976476	-0.052816	-0.0344826	0.0800897	0.032644	0.0245184	-0.0467695	-0.0360914
8.8	-0.0179393	-1.32132e-05	-0.0478925	-0.019798	-0.00155312	0.0757009	0.0347505	0.0471381	-0.0281811	0.00512753
8.9	-0.0127402	0.01349	-0.0214877	-0.0109542	-0.0126245	0.0696892	0.0356182	0.0480569	-0.0295004	0.0323208
9	-0.0134211	0.0379821	-8.06433e-05	-0.00612144	0.0146631	0.0528596	0.0284397	0.0551435	-0.0123162	0.0356463
9.1	-0.017958	0.0557426	-0.0029286	0.00522427	0.0206406	0.0427843	0.0199785	0.0648874	0.00637708	0.0156651
9.2	-0.0269894	0.0719773	0.0100945	0.00613939	0.024211	0.0404501	0.0090154	0.0609795	0.0127231	0.0277276
9.3	-0.04244	0.0841535	0.00101226	-0.0113877	0.0280163	0.00898289	-0.00721211	0.0619187	0.00379757	0.0396186
9.4	-0.0806311	0.113804	-0.0454419	-0.0532875	0.0535301	-0.0413469	-0.0536697	0.0782792	-0.0570422	-0.00346068
9.5	-0.163676	0.121309	-0.182365	-0.104805	0.0631807	-0.0669388	-0.102391	0.0765886	-0.192522	-0.0778298
9.6	-0.177659	0.113552	-0.18806	-0.168621	0.0474984	-0.0792137	-0.146154	0.0488026	-0.21788	-0.131752
9.7	-0.212718	0.0770725	-0.236191	-0.213405	0.019776	-0.0945456	-0.186524	0.016326	-0.284616	-0.180958
9.8	-0.244528	0.0616082	-0.273851	-0.243364	0.00673128	-0.110933	-0.213884	-0.00836074	-0.331745	-0.233381
9.9	-0.27087	0.0389328	-0.3034	-0.2724	-0.0397054	-0.133685	-0.245536	-0.0181607	-0.36833	-0.270879
10	-0.289512	0.0199504	-0.332983	-0.289589	-0.0320461	-0.135427	-0.267969	-0.0336042	-0.395571	-0.305838
10.1	-0.299452	0.00544743	-0.344277	-0.310771	-0.0382308	-0.120136	-0.273047	-0.0531651	-0.416232	-0.342943
10.2	-0.310527	-0.000206902	-0.36479	-0.318441	-0.0310567	-0.117181	-0.289882	-0.0687044	-0.431774	-0.35777
10.3	-0.314057	-0.0106361	-0.374095	-0.329373	-0.0495683	-0.109594	-0.264995	-0.0730586	-0.445534	-0.370204
10.4	-0.30594	0.00263075	-0.376306	-0.324392	-0.0151622	-0.0722746	-0.192161	-0.0396902	-0.443401	-0.338118
10.5	-0.280455	0.0409721	-0.344997	-0.295563	0.00943147	-0.0223924	-0.119303	-0.00680559	-0.382777	-0.246452
10.6	-0.0449619	-0.0673014	-0.199136	-0.180672	-0.105613	-0.0502294	-0.0890147	-0.00856216	-0.169045	-0.192994
10.7	-0.0338201	-0.0592752	-0.182769	-0.147801	-0.0765998	-0.0356769	-0.0777745	-0.0138306	-0.140946	-0.169811
10.8	-0.0226783	-0.0512491	-0.166403	-0.11493	-0.0475863	-0.0211243	-0.0665343	-0.0190991	-0.112846	-0.146628
10.9	-0.0115365	-0.0432229	-0.150037	-0.082059	-0.0185727	-0.00657167	-0.0552942	-0.0243675	-0.0847464	-0.123445
11	0.00335069	-0.0477918	-0.126311	-0.0753622	-0.00978919	0.00696053	-0.045243	-0.0167678	-0.0565637	-0.107245
11.1	0.0079235	-0.052642	-0.106202	-0.0760143	0.00576512	0.0141234	-0.0416485	-0.0172019	-0.0573416	-0.0977151
11.2	0.0128618	-0.0398241	-0.0910792	-0.0649797	-0.0148555	0.0171072	-0.0340079	-0.0306954	-0.0365641	-0.0818879
11.3	0.012821	-0.0388514	-0.0719318	-0.0551465	-0.0120692	0.00280835	-0.0353527	-0.0274251	-0.0236403	-0.0703727
11.4	0.00834722	-0.0141894	-0.0440738	-0.0518879	0.00896559	-0.020902	-0.0501627	-0.0131155	-0.0240047	-0.0879709
11.5	-0.0293021	0.0117059	-0.0850455	-0.0886704	0.0554927	-0.0737878	-0.10403	0.0246832	-0.0876008	-0.137865
11.6	-0.0946549	0.0442551	-0.16715	-0.147737	0.0906267	-0.121455	-0.167003	0.0233329	-0.163426	-0.163449
11.7	-0.145224	0.0451367	-0.226677	-0.193214	0.0839118	-0.154247	-0.213606	0.0186648	-0.252587	-0.226761
11.8	-0.17872	0.0495864	-0.267411	-0.232965	0.0688598	-0.181113	-0.260598	0.0122849	-0.310125	-0.262323
11.9	-0.207016	0.0392031	-0.297558	-0.255607	0.0458328	-0.208361	-0.29281	-0.00519775	-0.348279	-0.290411
12	-0.230613	0.0121006	-0.320903	-0.272832	0.031285	-0.222833	-0.315038	-0.0222289	-0.377889	-0.303811
12.1	-0.244747	0.0102159	-0.340687	-0.298657	0.0187424	-0.234014	-0.338031	-0.0132169	-0.398163	-0.306146
12.2	-0.269878	-0.00974798	-0.356912	-0.307272	0.00456238	-0.251604	-0.354483	-0.0153814	-0.4283	-0.306324
12.3	-0.27428	-0.0144201	-0.361734	-0.324303	0.00241745	-0.269778	-0.367087	-0.0195349	-0.443361	-0.320899
12.4	-0.279083	-0.0183618	-0.369694	-0.33199	-0.00518737	-0.257954	-0.354145	-0.0364793	-0.452607	-0.332747
12.5	-0.25618	-0.0286055	-0.373733	-0.325408	-0.0157524	-0.204285	-0.280008	-0.0417429	-0.450984	-0.313929
12.6	-0.227453	-0.0199454	-0.357644	-0.283111	0.0119686	-0.143177	-0.190699	-0.0338175	-0.434277	-0.226697
12.7	-0.091249	-0.00488157	-0.170022	-0.113022	-0.0200348	-0.0241879	-0.00140341	-0.00867227	-0.248903	-0.139759
12.8	-0.0788611	-0.0215755	-0.128741	-0.0787327	-0.0271801	-0.00379034	0.00888194	-0.0113494	-0.183481	-0.115121
12.9	-0.0664731	-0.0382694	-0.0874601	-0.0444437	-0.0343254	0.0166072	0.0191673	-0.0140265	-0.118059	-0.0904828
13	-0.0540852	-0.0549633	-0.046179	-0.0101547	-0.0414706	0.0370047	0.0294526	-0.0167035	-0.0526375	-0.0658448
13.1	-0.0321485	-0.0405759	-0.0104612	0.00289399	-0.0174563	0.0549701	0.0395615	0.00385902	0.00682049	-0.0526981
13.2	-0.0172596	-0.00210698	0.0167745	0.0195431	-0.0064082	0.0565084	0.0468246	0.0195981	0.0675107	0.0151857
13.3	0.0216611	0.00642532	0.0484017	0.0357608	0.00454236	0.0562857	0.0477713	0.013254	0.112106	0.022849
13.4	0.0319261	0.0220187	0.0408899	0.022365	0.0384247	0.0424623	0.0415645	0.0211461	0.143281	-0.00366594
13.5	0.0255104	0.0365187	0.0479144	0.0168591	0.0568397	0.00917132	-0.000135962	0.0386973	0.169759	0.02127
13.6	-0.0221065	0.0606493	-0.0267675	-0.0196418	0.0932609	-0.0547976	-0.0815346	0.0713223	0.106049	-0.00406658
13.7	-0.083571	0.0965737	-0.109582	-0.0943963	0.0834962	-0.130182	-0.165892	0.0564777	-0.0170239	-0.0750966
13.8	-0.13821	0.0927385	-0.174194	-0.14656	0.0877986	-0.195978	-0.234553	0.0870903	-0.110158	-0.128228
13.9	-0.168043	0.0736755	-0.216207	-0.187466	0.0936982	-0.249964	-0.278099	0.0638887	-0.191885	-0.16745
14	-0.190573	0.0835233	-0.245787	-0.219324	0.0883228	-0.289808	-0.320179	0.0670973	-0.238643	-0.19839
14.1	-0.209561	0.0755484	-0.272327	-0.236769	0.0725505	-0.325611	-0.357203	0.0535153	-0.276246	-0.242032
14.2	-0.225945	0.0370635	-0.302717	-0.255894	0.0579406	-0.353118	-0.379511	0.0362202	-0.322349	-0.286403
14.3	-0.22387	0.0269325	-0.308073	-0.270235	0.043436	-0.380188	-0.393228	0.0378754	-0.346997	-0.295749
14.4	-0.230736	0.0275158	-0.324058	-0.28536	0.0284972	-0.392973	-0.41186	0.0422695	-0.37255	-0.308224
14.5	-0.250279	0.0351942	-0.347732	-0.288911	0.040202	-0.387853	-0.406456	0.0357178	-0.389057	-0.310214
14.6	-0.240118	0.0698399	-0.340142	-0.287394	0.0645678	-0.333127	-0.353188	0.0444087	-0.369073	-0.251715
14.7	-0.203623	0.086061	-0.318908	-0.234676	0.105152	-0.269571	-0.268638	0.0552119	-0.299375	-0.197907
14.8	0.0273244	0.0967688	-0.127977	-0.158121	0.0457081	-0.0450751	-0.0176381	0.0780376	-0.150427	0.020309
14.9	0.026828	0.0982809	-0.116958	-0.132667	0.0495301	-0.0317005	-0.0195901	0.0694257	-0.110973	0.0210051
15	0.0263315	0.0997931	-0.105938	-0.107214	0.0533522	-0.0183258	-0.021542	0.0608137	-0.0715183	0.0217012
15.1	0.0258351	0.101305	-0.0949191	-0.0817604	0.0571743	-0.0049512	-0.0234939	0.0522017	-0.0320639	0.0223972
15.2	0.042358	0.114354	-0.0866501	-0.0698468	0.0817916	0.006173	-0.0246146	0.0468066	-0.0271659	0.0245629
15.3	0.036919	0.122182	-0.041132	-0.0308052	0.0821741	-0.000156291	-0.0187835	0.0566233	0.000332543	0.0269752
15.4	0.0621996	0.112157	-0.00529122	-0.0214646	0.0983996	-0.0043046	-0.0144909	0.0550368	0.0101564	0.0272242
15.5	0.0838806	0.108461	0.00892133	-0.020253	0.0905792	0.00231644	-0.0298591	0.0492962	0.0272569	0.021251
15.6	0.0776979	0.123133	0.00211969	-0.0236024	0.0959293	-0.0267709	-0.0634715	0.0523003	-0.00424794	0.0259158
15.7	0.0434103	0.118415	-0.0455789	-0.0672829	0.0976004	-0.0815711	-0.122408	0.0542392	-0.0770474	-0.0124627
15.8	-0.0193598	0.115234	-0.116629	-0.126992	0.104805	-0.154993	-0.190928	0.0516375	-0.164428	-0.0846356
15.9	-0.0643803	0.113783	-0.161464	-0.167817	0.0728967	-0.217233	-0.249417	0.0362782	-0.229254	-0.14175
16	-0.103745	0.0917715	-0.204828	-0.202818	0.0357752	-0.269215	-0.298688	0.0150021	-0.259515	-0.159349
16.1	-0.134639	0.0513019	-0.232124	-0.234728	-0.0123016	-0.309635	-0.342277	-0.0184812	-0.302444	-0.155235
16.2	-0.167457	0.0334205	-0.269256	-0.246961	-0.0209998	-0.341577	-0.373054	-0.0275693	-0.330585	-0.153879
16.3	-0.171257	0.0349317	-0.289907	-0.264877	-0.0317263	-0.375766	-0.399416	-0.0447188	-0.35567	-0.17135
16.4	-0.178594	0.0164031	-0.309425	-0.274389	-0.0301967	-0.395496	-0.420658	-0.0543277	-0.37474	-0.208094
16.5	-0.188018	-0.00548359	-0.3193	-0.279443	-0.0351979	-0.42368	-0.434906	-0.0621326	-0.37974	-0.245095
16.6	-0.188219	-0.0083034	-0.325578	-0.271268	-0.0389273	-0.426329	-0.436923	-0.0639024	-0.390964	-0.238245
16.7	-0.174195	0.00820166	-0.315033	-0.243547	-0.0300957	-0.382061	-0.39896	-0.0485257	-0.367719	-0.180479
16.8	-0.153869	0.0250652	-0.273932	-0.190575	-0.0308571	-0.304807	-0.310202	-0.0401026	-0.30082	-0.0906491
16.9	-0.201883	0.123262	-0.253611	-0.100832	0.0947779	-0.0341528	-0.0708602	0.0569032	-0.209038	-0.212227
17	-0.185196	0.12849	-0.221236	-0.0946115	0.0881331	-0.0277805	-0.063223	0.0595605	-0.192439	-0.165504
17.1	-0.16851	0.133719	-0.188861	-0.088391	0.0814882	-0.0214081	-0.0555858	0.0622177	-0.175841	-0.118781
17.2	-0.151824	0.138948	-0.156486	-0.0821706	0.0748433	-0.0150358	-0.0479485	0.064875	-0.159243	-0.0720581
17.3	-0.127501	0.127346	-0.134927	-0.0835238	0.0497658	-0.0104589	-0.0400185	0.0711369	-0.148531	-0.0625942
17.4	-0.099863	0.142308	-0.112956	-0.057859	0.0750636	-0.0142723	-0.0322799	0.079145	-0.103602	-0.0405599
17.5	-0.0887114	0.126682	-0.0799469	-0.0509479	0.075388	-0.00883813	-0.0301401	0.0569689	-0.0666463	-0.0424714
17.6	-0.0904817	0.106347	-0.0653075	-0.0329983	0.0854202	-0.020656	-0.0310017	0.0630293	-0.0163507	-0.0301721
17.7	-0.0880539	0.0952232	-0.0684746	-0.0201136	0.107491	-0.0434357	-0.0720654	0.0779873	0.00511112	-0.0290027
17.8	-0.106431	0.101948	-0.087748	-0.0599203	0.113407	-0.11277	-0.143362	0.0992042	-0.0541593	-0.0550673
17.9	-0.140628	0.112429	-0.14321	-0.0920668	0.116001	-0.190081	-0.213944	0.0944087	-0.126679	-0.09727
18	-0.148552	0.113692	-0.179429	-0.135709	0.0895669	-0.245647	-0.276949	0.0628644	-0.178491	-0.115435
18.1	-0.164409	0.107945	-0.201817	-0.163627	0.0836459	-0.293996	-0.330437	0.0594114	-0.207253	-0.125432
18.2	-0.174728	0.085226	-0.230272	-0.18044	0.0743767	-0.337344	-0.36465	0.0532324	-0.238202	-0.125391
18.3	-0.176337	0.0664301	-0.248595	-0.200689	0.0472657	-0.375176	-0.397718	0.0212807	-0.261576	-0.151438
18.4	-0.186284	0.0603206	-0.272293	-0.2124	0.0158456	-0.403417	-0.429716	0.0216281	-0.298087	-0.166099
18.5	-0.209493	0.054289	-0.294549	-0.220963	0.0104514	-0.428775	-0.447256	-0.00472053	-0.31825	-0.179902
18.6	-0.218485	0.043345	-0.303229	-0.232414	-0.009345	-0.446675	-0.454108	-0.0289673	-0.348601	-0.211143
18.7	-0.218852	0.0253774	-0.30826	-0.239988	-0.0473857	-0.423304	-0.443695	-0.0396572	-0.355432	-0.24108
18.8	-0.200738	0.0372061	-0.282131	-0.215445	-0.0368786	-0.360632	-0.396144	-0.0231562	-0.318762	-0.226949
18.9	-0.179953	0.0751332	-0.25139	-0.168819	-0.0129827	-0.2714	-0.301903	0.000790496	-0.249593	-0.160326
19	-0.0664399	0.0236102	-0.139542	-0.150629	-0.0518762	-0.0840436	-0.151808	-0.0188359	-0.0547883	-0.162078
19.1	-0.0640349	0.0317852	-0.0969564	-0.107334	-0.0335671	-0.03551	-0.0955489	-0.00488506	-0.0533652	-0.139014
19.2	-0.0616299	0.0399603	-0.0543707	-0.0640386	-0.015258	0.0130236	-0.0392903	0.00906576	-0.0519422	-0.11595
19.3	-0.0592249	0.0481353	-0.0117849	-0.0207432	0.00305113	0.0615572	0.0169683	0.0230166	-0.0505191	-0.0928857
19.4	-0.0533391	0.0357022	0.0297371	0.0097835	0.0128829	0.106151	0.0702225	0.0158033	-0.0284602	-0.0686752
19.5	-0.0369739	0.0350751	0.0622702	0.0142973	0.0227769	0.121324	0.103721	0.0143853	-0.00809355	-0.0522425
19.6	-0.0244513	0.0179216	0.0540214	-0.00222719	0.0198951	0.121577	0.126563	0.0150779	-0.011866	-0.065495
19.7	-0.019855	0.0262796	0.0457471	0.00158803	0.0201985	0.1125	0.111955	0.028964	-0.0172517	-0.0506218
19.8	-0.0161726	0.0233556	0.0340849	0.00104045	0.0408187	0.095408	0.0791718	0.0192963	-0.0368072	-0.0555703
19.9	-0.0378467	0.0355273	-0.00136002	-0.0276006	0.042314	0.0144597	-0.0114674	0.0255469	-0.0794946	-0.0594102
20	-0.0628665	0.021516	-0.0412103	-0.0502861	-0.00322152	-0.0871369	-0.115728	0.00651737	-0.113763	-0.0594899
20.1	-0.0839727	0.00273233	-0.0798782	-0.0819451	-0.0430915	-0.170506	-0.195645	-0.0209475	-0.14123	-0.0863355
20.2	-0.100174	-0.034842	-0.119966	-0.102876	-0.0834023	-0.242288	-0.259632	-0.0471808	-0.155281	-0.083015
20.3	-0.103932	-0.0616313	-0.15024	-0.12071	-0.136951	-0.298615	-0.31356	-0.0839377	-0.16626	-0.0972093
20.4	-0.117373	-0.100757	-0.163777	-0.124987	-0.186276	-0.347185	-0.366651	-0.100978	-0.175482	-0.123974
20.5	-0.132695	-0.10686	-0.173115	-0.125968	-0.202375	-0.383927	-0.395711	-0.123662	-0.191544	-0.156827
20.6	-0.138341	-0.124787	-0.193104	-0.14138	-0.236541	-0.420676	-0.419518	-0.140519	-0.227198	-0.178609
20.7	-0.139713	-0.133954	-0.202349	-0.159471	-0.268289	-0.437575	-0.436502	-0.149805	-0.252385	-0.209211
20.8	-0.144456	-0.143943	-0.231743	-0.166519	-0.283707	-0.437286	-0.44497	-0.164688	-0.247619	-0.216915
20.9	-0.134116	-0.133463	-0.233035	-0.138446	-0.267188	-0.386194	-0.392263	-0.145797	-0.187419	-0.164987
21	-0.106936	-0.0984142	-0.198904	-0.0974693	-0.20363	-0.292759	-0.28501	-0.105394	-0.0756185	-0.104437
21.1	-0.0770412	0.00762982	-0.173715	0.048108	-0.0609236	-0.0897903	-0.16456	-0.0509043	0.0215154	-0.120791
21.2	-0.0492954	-8.16528e-05	-0.102536	0.0507133	-0.051229	-0.10087	-0.152679	-0.0450071	0.0196677	-0.0834399
21.3	-0.0215496	-0.00779312	-0.0313566	0.0533187	-0.0415343	-0.111949	-0.140798	-0.0391098	0.0178201	-0.0460891
21.4	0.0061962	-0.0155046	0.0398227	0.055924	-0.0318397	-0.123029	-0.128917	-0.0332126	0.0159725	-0.00873817
21.5	0.0342476	-0.0149992	0.0763167	0.0626682	-0.0151451	-0.133326	-0.117615	-0.0195793	0.019062	0.00563309
21.6	0.055582	0.0163021	0.0806653	0.0734008	-0.00278722	-0.140449	-0.11107	0.00401068	0.0463049	0.00921108
21.7	0.0596044	0.0256491	0.10678	0.0806353	-0.00214115	-0.156482	-0.114396	0.00452495	0.0646651	0.0242696
21.8	0.0428638	0.0411734	0.0952915	0.0756847	-0.00929644	-0.166163	-0.135381	0.0109477	0.0646384	0.0211811
21.9	0.0325843	0.0434119	0.097956	0.0698169	-0.0209038	-0.178561	-0.165342	0.0130418	0.0548367	-0.0172494
22	0.0121267	0.0136082	0.0713858	0.0499643	-0.0634754	-0.221143	-0.216898	-0.0118842	0.0177402	-0.0539203
22.1	-0.0190789	-0.0353133	0.0260051	0.0187932	-0.121062	-0.271494	-0.26972	-0.0582941	0.00293476	-0.0862223
22.2	-0.04496	-0.0816219	-0.0121296	-0.0075599	-0.176549	-0.310801	-0.321284	-0.0890942	-0.0409577	-0.11645
22.3	-0.0447729	-0.110255	-0.0429335	-0.0411959	-0.226007	-0.344259	-0.363382	-0.111953	-0.0844954	-0.114867
22.4	-0.0680696	-0.139515	-0.0612978	-0.0476122	-0.261565	-0.381038	-0.391203	-0.143524	-0.0895095	-0.123222
22.5	-0.0923866	-0.155972	-0.0729079	-0.0462092	-0.289198	-0.410794	-0.42336	-0.157932	-0.0854343	-0.135879
22.6	-0.0736889	-0.161518	-0.101135	-0.0518159	-0.303983	-0.43668	-0.438635	-0.186424	-0.0944747	-0.174424
22.7	-0.0881848	-0.173072	-0.109016	-0.0769953	-0.327254	-0.450798	-0.456273	-0.197139	-0.130939	-0.178147
22.8	-0.0853027	-0.188341	-0.128057	-0.0861048	-0.339465	-0.467476	-0.470439	-0.202845	-0.165291	-0.188454
22.9	-0.0826435	-0.168636	-0.126575	-0.0905755	-0.329203	-0.45989	-0.460585	-0.186801	-0.178521	-0.177185
23	-0.0730602	-0.123622	-0.11032	-0.0799575	-0.287339	-0.404288	-0.39813	-0.129837	-0.145291	-0.124689
23.1	-0.0475232	-0.074532	-0.0917111	-0.0528216	-0.235247	-0.324212	-0.280645	-0.0845124	-0.0707302	-0.0673184
23.2	-0.165573	0.0351085	-0.256584	-0.102987	-0.135497	0.0126648	-0.0193269	-0.0170263	-0.387392	-0.218171
23.3	-0.123629	0.0232285	-0.219326	-0.0926386	-0.12269	0.0196863	-0.00974211	-0.0252567	-0.299541	-0.180106
23.4	-0.0816852	0.0113486	-0.182068	-0.0822902	-0.109884	0.0267077	-0.000157318	-0.0334871	-0.21169	-0.142041
23.5	-0.0397415	-0.000531297	-0.14481	-0.0719418	-0.0970774	0.0337292	0.00942747	-0.0417175	-0.123839	-0.103976
23.6	-0.00200388	-0.00611554	-0.10717	-0.0441128	-0.0872997	0.0386353	0.0191587	-0.0400515	-0.0783546	-0.0799986
23.7	0.015668	-0.0118561	-0.0608606	-0.0198985	-0.0636483	0.0282416	0.0274306	-0.0277294	-0.030111	-0.0426367
23.8	0.0178419	0.0234779	-0.0430534	-0.0131412	-0.0649524	0.0186265	0.0220676	-0.0207393	-0.0147412	-0.0230701
23.9	0.028018	0.0256336	-0.0245245	-0.0142815	-0.0427342	0.0157056	0.00999239	-0.0170439	-0.0251783	-0.0358681
24	0.0270084	0.0212399	-0.0213016	-0.0135121	-0.0264657	-0.00219977	-0.0193427	-0.0308541	-0.0021628	-0.0533993
24.1	0.00754633	-0.0276936	-0.0553041	-0.0344911	-0.0583521	-0.0453966	-0.0907479	-0.047627	-0.0293636	-0.0613019
24.2	-0.0035557	-0.0844363	-0.0848918	-0.0574943	-0.0977719	-0.102579	-0.160052	-0.0878775	-0.0414656	-0.0621189
24.3	-0.00715747	-0.134581	-0.082832	-0.0604868	-0.149483	-0.160874	-0.22096	-0.104501	-0.0469641	-0.0615961
24.4	-0.0271248	-0.164002	-0.0780279	-0.0586874	-0.203621	-0.214847	-0.272624	-0.120712	-0.0597151	-0.0654182
24.5	-0.0192238	-0.187778	-0.0974179	-0.067511	-0.241624	-0.258093	-0.321775	-0.149245	-0.0649759	-0.0538306
24.6	-0.0214774	-0.201471	-0.113972	-0.0848245	-0.272102	-0.299678	-0.356381	-0.171002	-0.0739954	-0.0600812
24.7	-0.033016	-0.227291	-0.13252	-0.109877	-0.282312	-0.32833	-0.375511	-0.183519	-0.0876573	-0.10697
24.8	-0.058085	-0.234117	-0.131471	-0.117549	-0.307606	-0.354925	-0.402552	-0.189487	-0.0755375	-0.10507
24.9	-0.0566463	-0.248127	-0.128082	-0.107984	-0.328831	-0.38301	-0.41782	-0.204588	-0.0604995	-0.100219
25	-0.0494767	-0.257083	-0.137786	-0.108506	-0.335792	-0.383877	-0.410276	-0.20576	-0.0550553	-0.0930185
25.1	-0.0426937	-0.217417	-0.136629	-0.0779229	-0.292422	-0.3006	-0.342563	-0.167535	-0.0607346	-0.0953672
25.2	-0.0231418	-0.129397	-0.126428	-0.07381	-0.215718	-0.194477	-0.231293	-0.109774	-0.0538672	-0.0541265
25.3	-0.110352	-0.108011	0.0699071	0.0337647	-0.04738	-4.4826e-05	-0.0606167	-0.0978279	-0.017109	-0.0232524
25.4	-0.0816891	-0.0962285	0.0631825	0.0206716	-0.0403397	0.00085023	-0.0425508	-0.0782611	-0.00230321	-0.0418052
25.5	-0.0530267	-0.0844465	0.0564579	0.00757847	-0.0332993	0.00174529	-0.0244849	-0.0586942	0.0125025	-0.060358
25.6	-0.0243642	-0.0726644	0.0497333	-0.00551465	-0.026259	0.00264034	-0.00641894	-0.0391273	0.0273083	-0.0789108
25.7	-0.00422086	-0.0568266	0.073048	0.00634844	-0.0125788	0.00513692	0.00909095	-0.0370372	0.0422033	-0.0540646
25.8	-0.00370512	-0.056415	0.106791	0.0197942	4.26386e-05	0.0151786	0.00903166	-0.0460145	0.0661173	-0.0371997
25.9	-0.0106037	-0.0423397	0.119387	0.0665095	-0.00546679	0.00759546	0.0166215	-0.0319399	0.0754704	-0.0123396
26	-0.0285288	-0.0377891	0.11291	0.0622271	-0.0153097	-0.00116775	0.0153161	-0.0242832	0.0957756	-0.0164226
26.1	-0.018901	-0.0573594	0.107895	0.0645483	-0.0297044	-0.023612	-0.0117794	-0.0289507	0.102899	-0.0154475
26.2	-0.0104681	-0.0958389	0.0776141	0.0638764	-0.0661722	-0.0753865	-0.0776438	-0.0615592	0.0776616	-0.00414708
26.3	-0.0197681	-0.147541	0.055441	0.0568532	-0.114353	-0.120498	-0.155601	-0.104344	0.0885458	-0.0483495
26.4	-0.0123679	-0.198184	0.0427322	0.0434148	-0.187981	-0.170747	-0.206537	-0.141379	0.0288165	-0.0408742
26.5	-0.0204753	-0.221558	0.0302981	0.0298121	-0.218825	-0.219457	-0.253258	-0.148676	0.0243564	-0.0293085
26.6	-0.0175865	-0.244556	0.0215745	0.0190526	-0.247701	-0.25823	-0.298327	-0.165486	0.0342674	-0.0354516
26.7	-0.0145146	-0.263529	0.00879898	0.0182178	-0.282791	-0.291667	-0.328604	-0.186173	0.0237814	-0.0465836
26.8	-0.00994713	-0.271932	-0.0165237	-0.0161838	-0.315382	-0.312497	-0.356545	-0.203914	0.0310672	-0.0523631
26.9	-0.000689986	-0.288504	-0.0262245	-0.0396716	-0.336476	-0.329942	-0.374777	-0.214229	0.0172064	-0.0469001
27	0.00137362	-0.293686	-0.0446472	-0.0548998	-0.351966	-0.333884	-0.390718	-0.226012	0.000551725	-0.0756614
27.1	0.021006	-0.29901	-0.0472462	-0.0526146	-0.364812	-0.327335	-0.388005	-0.234686	-0.00558204	-0.0825358
27.2	0.0223085	-0.258606	-0.0426718	-0.00836907	-0.334204	-0.258481	-0.317585	-0.208505	0.0399246	-0.0470775
27.3	0.0554094	-0.204419	-0.00111394	0.00563326	-0.258988	-0.16327	-0.208833	-0.137407	0.0803891	-0.0333495
27.4	-0.0573761	-0.0665956	-0.121054	-0.122504	-0.226814	-0.11785	0.0109755	2.58919e-05	0.0104874	0.00169341
27.5	-0.0448901	-0.0546395	-0.0855519	-0.0852523	-0.156701	-0.0903347	0.0127892	0.00100234	-0.0020872	-0.00288399
27.6	-0.032404	-0.0426834	-0.0500494	-0.0480005	-0.0865885	-0.0628199	0.0146028	0.00197878	-0.0146618	-0.00746139
27.7	-0.019918	-0.0307274	-0.0145469	-0.0107486	-0.0164759	-0.0353051	0.0164165	0.00295522	-0.0272365	-0.0120388
27.8	-0.0120638	-0.0299162	-0.000942427	0.0054747	0.00653985	-0.00987644	0.0185939	0.00755297	-0.0264709	0.0122496
27.9	-0.00700974	-0.0595797	0.0212246	0.0134013	-0.0102357	0.00133382	0.0193209	-0.0150037	-0.0323585	0.0281851
28	-0.0168038	-0.0699602	0.0494887	0.016926	-0.0128375	0.0136976	0.00518285	-0.0289788	-0.0348339	0.0611003
28.1	-0.0116244	-0.0878287	0.0515618	0.0270624	-0.0081766	0.00761797	-0.0112001	-0.034987	-0.00668403	0.0659697
28.2	-0.0226215	-0.10319	0.0450015	0.033684	-0.0261916	-0.0291534	-0.040602	-0.0480756	0.00532101	0.0538531
28.3	-0.0148521	-0.133696	0.036131	0.0205903	-0.0630167	-0.0645034	-0.0845937	-0.0692849	-0.00735544	0.0473514
28.4	-0.0256266	-0.170257	0.00145169	-0.00501948	-0.113431	-0.0999241	-0.134229	-0.10193	-0.0288886	0.0350901
28.5	-0.0529986	-0.211302	-0.0392512	-0.0366412	-0.176413	-0.142752	-0.167311	-0.134492	-0.0363592	0.0150269
28.6	-0.0518026	-0.235522	-0.0293888	-0.0412781	-0.214153	-0.192619	-0.194411	-0.158214	-0.0258476	-0.00632864
28.7	-0.0376168	-0.25653	-0.0357769	-0.0407846	-0.242246	-0.220408	-0.228453	-0.176971	-0.0201473	3.92047e-05
28.8	-0.0351032	-0.264712	-0.019338	-0.0427265	-0.268897	-0.247802	-0.242129	-0.205049	0.00877902	0.00590904
28.9	-0.0114316	-0.27638	-0.022204	-0.0331965	-0.297109	-0.268917	-0.249659	-0.204126	0.0037653	-0.0342753
29	-0.0137524	-0.288508	-0.00470095	-0.0291047	-0.31628	-0.286887	-0.27027	-0.219337	-0.0185925	-0.0311522
29.1	-0.015108	-0.284746	-0.0142634	-0.0414532	-0.327981	-0.314289	-0.288996	-0.221954	-0.0233913	-0.0419835
29.2	-0.0155503	-0.281017	-0.00423158	-0.0562404	-0.329049	-0.298813	-0.279219	-0.225008	-0.0150017	-0.0347215
29.3	-0.00723512	-0.236488	0.0227268	-0.0564587	-0.282835	-0.245649	-0.234697	-0.178287	-0.00896528	-0.0516918
29.4	-0.0148336	-0.152316	0.0412518	-0.0465508	-0.184112	-0.156383	-0.154507	-0.100753	-0.0371228	-0.0154914
29.5	-0.059994	-0.132444	-0.0517625	-0.0994434	-0.123612	0.0233044	0.0517038	-0.101812	-0.11957	0.00702582
29.6	-0.0521102	-0.116675	-0.0460689	-0.0820946	-0.119901	0.0199552	0.0308208	-0.0920898	-0.0987569	-0.00321443
29.7	-0.0442264	-0.100907	-0.0403753	-0.0647458	-0.116191	0.016606	0.00993773	-0.082368	-0.0779437	-0.0134547
29.8	-0.0363426	-0.0851378	-0.0346817	-0.0473969	-0.11248	0.0132568	-0.0109453	-0.0726462	-0.0571304	-0.0236949
29.9	-0.0364895	-0.0639638	-0.0510156	-0.0456829	-0.0960643	0.00847272	-0.0308539	-0.0569941	-0.0389995	-0.0382803
30	-0.0370006	-0.0381046	-0.0528182	-0.0394496	-0.0899965	-0.00971594	-0.0440558	-0.0485947	-0.0297428	-0.00185442
30.1	-0.0196325	-0.0362439	-0.0128117	-0.0150289	-0.0692949	-0.0331388	-0.0598697	-0.0472878	-0.0244479	0.0356962
30.2	-0.0188811	-0.0131665	-0.026388	-0.0144297	-0.0671445	-0.035942	-0.0813047	-0.0364828	-0.0256168	0.0438814
30.3	-0.0162442	-0.0209705	-0.0378749	-0.0199685	-0.0844183	-0.0519452	-0.104381	-0.0452311	-0.0114244	0.0572369
30.4	-0.0110713	-0.0631614	-0.0647322	-0.0297983	-0.123084	-0.0812313	-0.126539	-0.0635644	-0.0155441	0.0441771
30.5	-0.00972817	-0.121192	-0.0643587	-0.0429779	-0.154715	-0.110037	-0.135832	-0.0975367	-0.0118762	0.0646078
30.6	0.00055076	-0.158875	-0.0547127	-0.0402321	-0.202283	-0.13011	-0.156317	-0.130424	-0.00973291	0.0421586
30.7	-0.00707718	-0.193425	-0.036082	-0.0288687	-0.245393	-0.147505	-0.168869	-0.151959	-0.0203014	0.0249087
30.8	0.000954356	-0.211129	-0.0137031	-0.0213893	-0.260334	-0.17472	-0.187671	-0.166601	-0.0270073	0.0326944
30.9	0.000135356	-0.210194	-0.00206648	-0.0268919	-0.279029	-0.179298	-0.194848	-0.185787	-0.0349653	0.0419985
31	0.0159543	-0.212644	-0.0321577	-0.0301553	-0.305005	-0.193555	-0.216224	-0.186996	-0.0314879	0.0422138
31.1	-0.00228093	-0.223583	-0.0567023	-0.047426	-0.287517	-0.205805	-0.237326	-0.192786	-0.0065418	0.022711
31.2	-0.0160571	-0.222116	-0.068352	-0.0465488	-0.281496	-0.215763	-0.249626	-0.191487	-0.00974016	1.12445e-05
31.3	-0.0148753	-0.216763	-0.0597509	-0.0538639	-0.286188	-0.220889	-0.243878	-0.178188	-0.0143283	-0.006511
31.4	-0.00107385	-0.171647	-0.0628006	-0.0668596	-0.248302	-0.190194	-0.189647	-0.133099	0.0151983	0.00690709
31.5	-0.0023817	-0.103753	-0.042235	-0.0491998	-0.189546	-0.113559	-0.110384	-0.0893839	0.0183216	0.00319512
31.6	-0.141461	-0.0551796	-0.093814	-0.0705989	-0.0742986	-0.112402	-0.167636	-0.0532342	0.0795429	-0.0416426
31.7	-0.102152	-0.0517041	-0.0685693	-0.0543855	-0.04717	-0.0907843	-0.127972	-0.0423364	0.0516469	-0.0383864
31.8	-0.0628429	-0.0482287	-0.0433246	-0.0381721	-0.0200413	-0.0691671	-0.0883086	-0.0314386	0.023751	-0.0351302
31.9	-0.023534	-0.0447533	-0.01808	-0.0219586	0.00708742	-0.0475499	-0.0486452	-0.0205409	-0.004145	-0.031874
32	-0.0127899	-0.0211316	-0.0100575	-0.0158153	0.0165392	-0.0264707	-0.0124489	-0.0141008	-0.00730877	-0.0318482
32.1	-0.0234122	0.00687801	0.000187548	-0.00898532	0.0143378	-0.0112764	-0.00256451	0.00540027	0.00276161	-0.00419224
32.2	-0.0221032	0.0253749	0.0304938	-0.00281135	0.032289	-0.00652056	0.000281492	0.00380973	0.0169832	0.00727847
32.3	-0.0180405	0.0336915	0.0335968	-0.0132404	0.0408421	-0.0131116	0.000640869	0.0110393	0.0191817	0.00254925
32.4	-0.0045077	0.0296871	0.0315002	-0.0159251	0.0342525	-0.0303552	-0.0199673	-0.00425443	0.0168779	-0.0100246
32.5	-0.0184228	-0.0176094	0.00524619	-0.0199129	-0.00375605	-0.0463499	-0.0590193	-0.0442412	-0.00568918	-0.0244395
32.6	-0.0353706	-0.082492	-0.0104055	-0.0415324	-0.0491939	-0.0680947	-0.097752	-0.0870076	-0.0209718	-0.0252743
32.7	-0.047351	-0.136268	-0.0277533	-0.0579955	-0.111791	-0.097991	-0.132433	-0.112781	-0.0514826	-0.018104
32.8	-0.0467425	-0.175415	-0.0474768	-0.0599154	-0.161536	-0.139872	-0.164418	-0.134158	-0.054172	-0.00536694
32.9	-0.0380384	-0.197503	-0.0543816	-0.0663058	-0.190165	-0.176802	-0.199378	-0.148723	-0.0521902	-0.0106438
33	-0.0238596	-0.220333	-0.0636251	-0.0668124	-0.217555	-0.1846	-0.212785	-0.168126	-0.0451319	-0.0290282
33.1	-0.0165841	-0.244346	-0.0629862	-0.0648936	-0.234426	-0.209931	-0.222029	-0.188617	-0.0485958	-0.0329007
33.2	-0.0148748	-0.253597	-0.0705415	-0.0571748	-0.253752	-0.214478	-0.233254	-0.195883	-0.0627848	-0.0407755
33.3	-0.0108888	-0.25882	-0.0640807	-0.0477308	-0.27235	-0.203421	-0.247344	-0.203167	-0.0591049	-0.0592828
33.4	-0.00895026	-0.250503	-0.0748844	-0.0609723	-0.280846	-0.19747	-0.235973	-0.200561	-0.0781228	-0.064869
33.5	-0.0111342	-0.211766	-0.0770444	-0.0715238	-0.233576	-0.175491	-0.201401	-0.163549	-0.103081	-0.0896583
33.6	-0.0117577	-0.147458	-0.0652213	-0.0694596	-0.174294	-0.117545	-0.136944	-0.117364	-0.0996903	-0.0676367
33.7	-0.0732634	-0.00775726	-0.117149	-0.0195784	-0.132982	-0.0194198	-0.0932742	-0.010808	0.014916	0.0740227
33.8	-0.0714828	-0.0114679	-0.102201	-0.0163645	-0.0962875	-0.0157506	-0.0664855	-0.0213468	-0.0065643	0.0533004
33.9	-0.0697023	-0.0151785	-0.0872525	-0.0131507	-0.059593	-0.0120813	-0.0396967	-0.0318856	-0.0280446	0.0325782
34	-0.0679217	-0.0188891	-0.0723045	-0.00993683	-0.0228985	-0.00841201	-0.0129079	-0.0424243	-0.049525	0.011856
34.1	-0.0628454	-0.0196433	-0.06116	-0.00773805	-0.0136084	-0.00483892	0.00950456	-0.0496919	-0.0407407	-0.00568221
34.2	-0.0597526	-0.0271659	-0.0564171	-0.0133172	-0.0399475	-0.00169263	0.00253768	-0.0607189	-0.0184631	-0.0283623
34.3	-0.0632311	-0.0288804	-0.0435609	-0.00396794	-0.0240354	0.00230354	-0.00101233	-0.0705172	-0.0161068	-0.0333498
34.4	-0.0459134	-0.0290977	-0.0469485	-0.000872877	-0.0364784	0.00365009	-0.00465555	-0.0820315	-0.0170756	-0.0475619
34.5	-0.046368	-0.0465765	-0.042462	-0.00192851	-0.0250827	-0.00713417	-0.0103808	-0.0788339	-0.0141925	-0.040005
34.6	-0.0427633	-0.089297	-0.0521624	-0.019171	-0.0662616	-0.0176327	-0.0422047	-0.101463	0.00321993	-0.0356099
34.7	-0.059894	-0.153251	-0.0507242	-0.0421705	-0.143369	-0.0217962	-0.0593335	-0.122886	-0.0113091	-0.0693171
34.8	-0.0500362	-0.200941	-0.0581964	-0.0463369	-0.187385	-0.038369	-0.0615975	-0.158337	-0.0436934	-0.0674198
34.9	-0.0625241	-0.225502	-0.0793273	-0.0647398	-0.230958	-0.0515828	-0.0794641	-0.176478	-0.0424914	-0.073236
35	-0.0468228	-0.253702	-0.0815316	-0.0646978	-0.256604	-0.080604	-0.105704	-0.189057	-0.0492683	-0.0702024
35.1	-0.0525575	-0.273125	-0.0958537	-0.0792881	-0.28768	-0.0977945	-0.131037	-0.197592	-0.0533898	-0.0805923
35.2	-0.0480317	-0.281159	-0.0915628	-0.0719889	-0.30827	-0.111698	-0.14777	-0.214266	-0.055367	-0.0636473
35.3	-0.04795	-0.292632	-0.102141	-0.0862561	-0.331568	-0.113329	-0.162101	-0.22195	-0.0466893	-0.0612554
35.4	-0.0405503	-0.294555	-0.0915301	-0.0783077	-0.329444	-0.13027	-0.184288	-0.223684	-0.0524357	-0.0589178
35.5	-0.0299508	-0.286583	-0.0624471	-0.0761905	-0.333012	-0.147904	-0.191948	-0.216253	-0.0421586	-0.065026
35.6	-0.0222284	-0.249787	-0.00949492	-0.0593645	-0.297265	-0.130637	-0.135992	-0.18358	-0.0113873	-0.0682043
35.7	-0.0286716	-0.183006	0.0177805	-0.044991	-0.202377	-0.0785558	-0.0641841	-0.133198	-0.0212723	-0.0460671
35.8	-0.0398417	-0.00570941	0.0245073	-0.020589	-0.0284013	-0.0492306	-0.0158311	-0.047832	0.107742	0.0405326
35.9	-0.0306502	-0.00657227	0.0261005	-0.00541413	-0.027253	-0.0398651	-0.012672	-0.0274558	0.102318	0.0442211
36	-0.0214587	-0.00743512	0.0276938	0.00976073	-0.0261047	-0.0304996	-0.00951298	-0.00707969	0.0968952	0.0479096
36.1	-0.0122671	-0.00829798	0.029287	0.0249356	-0.0249565	-0.0211341	-0.00635393	0.0132965	0.0914719	0.0515981
36.2	-0.000475705	0.00423829	0.0379684	0.0367568	0.00209029	-0.0145572	-0.00490292	0.0149227	0.0885918	0.0214117
36.3	0.00704778	0.0157737	0.0638201	0.0512232	-0.0191912	-0.0228914	-0.0143442	0.0166428	0.0700096	0.0294801
36.4	0.0190783	-0.00825078	0.0762242	0.0628534	0.00545374	-0.013316	-0.016539	0.0150508	0.0862457	0.0153022
36.5	0.0129577	-0.00221037	0.0592289	0.0582509	0.0259154	-0.00891518	-0.0150322	0.0233769	0.0987619	0.0299491
36.6	0.0220175	-0.00504081	0.0501772	0.0658392	0.0524687	-0.0121671	-0.021382	0.0181148	0.0853329	0.0263473
36.7	0.0187229	-0.0389973	0.0421975	0.0423393	0.0240759	-0.0216561	-0.0358313	0.00342959	0.0493242	0.0171174
36.8	0.027425	-0.0896823	0.0258686	0.0436018	-0.0423273	-0.0262368	-0.0533033	-0.0304681	0.0176733	0.0257857
36.9	0.0140035	-0.154444	0.00639707	0.023899	-0.0946263	-0.0196952	-0.058188	-0.0811771	0.0197194	0.0302806
37	0.019609	-0.195251	0.0161903	0.0219697	-0.137303	-0.0178387	-0.0613849	-0.11063	0.0242347	0.0197168
37.1	0.0200253	-0.222824	0.031066	0.0132399	-0.170699	-0.0236991	-0.0560804	-0.133546	0.0388216	0.016105
37.2	0.021688	-0.240066	0.0224593	0.0150237	-0.184231	-0.0300906	-0.0631319	-0.149533	0.0354968	0.00393529
37.3	0.0229982	-0.251037	0.016107	0.0102941	-0.205609	-0.0454883	-0.0887647	-0.157038	0.0481687	0.00367219
37.4	0.0182601	-0.261629	0.0372299	0.0273074	-0.219996	-0.0491178	-0.105702	-0.166188	0.0290304	0.0124861
37.5	0.032381	-0.27556	0.0534048	0.0306766	-0.246761	-0.054738	-0.127735	-0.169585	0.0587246	0.00310475
37.6	0.0459431	-0.277052	0.0371994	0.0126517	-0.257538	-0.0568456	-0.133748	-0.179287	0.0676404	-0.00771864
37.7	0.0470976	-0.254906	0.0217209	0.0198125	-0.233343	-0.0273752	-0.114567	-0.171191	0.0610024	-0.00304828
37.8	0.0465177	-0.187045	0.0209169	0.0270272	-0.190247	-0.0128483	-0.0938208	-0.117275	0.0620249	-0.00115143
37.9	-0.0479884	-0.128999	-0.144837	-0.128823	-0.0940444	-0.0808062	-0.13003	-0.0571111	-0.150428	-0.12985
38	-0.0173008	-0.10675	-0.114382	-0.097003	-0.0750981	-0.0707676	-0.0963961	-0.0507205	-0.110879	-0.0620341
38.1	0.0133868	-0.0845008	-0.0839269	-0.0651833	-0.0561518	-0.0607291	-0.0627618	-0.0443299	-0.0713298	0.00578135
38.2	0.0440744	-0.0622518	-0.053472	-0.0333637	-0.0372055	-0.0506905	-0.0291275	-0.0379392	-0.0317809	0.0735968
38.3	0.0694981	-0.0400272	-0.0317825	-0.0222912	-0.00908431	-0.0401598	-0.00167903	-0.0247255	0.00159421	0.0725788
38.4	0.085301	-0.021529	-0.00628078	-0.0141009	-0.0020285	-0.028343	-0.0132317	-0.00608498	0.0407347	0.0519575
38.5	0.0889833	-0.0112382	0.00287231	-0.00711882	0.0153173	-0.0237302	-0.00658103	-0.0182735	0.0577945	0.0599653
38.6	0.0940446	-0.0120879	0.0290338	0.00162587	0.0117959	-0.018112	-0.0106148	-0.0291111	0.0828188	0.0707311
38.7	0.103314	-0.0126919	0.0472258	0.0070111	0.0114704	-0.0224107	-0.031792	-0.0215095	0.0757046	0.0921741
38.8	0.0958356	-0.0367363	0.061723	0.00394575	0.00430994	-0.0193971	-0.0305416	-0.0241914	0.085037	0.108096
38.9	0.105468	-0.0979619	0.0681574	0.018227	-0.0442759	-0.0123191	-0.0189629	-0.0572653	0.0622563	0.0783402
39	0.100194	-0.154513	0.0570676	0.00597049	-0.103063	-0.00986831	-0.0170038	-0.0992644	0.0625163	0.0888434
39.1	0.100685	-0.192181	0.0682937	0.0104562	-0.143969	0.00530006	-0.0118328	-0.127549	0.0536324	0.0901064
39.2	0.100518	-0.223384	0.0763892	-0.00893939	-0.181367	-0.00752213	-0.010943	-0.152748	0.0432105	0.0788106
39.3	0.111546	-0.240185	0.0788723	-0.00995785	-0.208605	-0.0284951	-0.0223751	-0.171973	0.0552893	0.078798
39.4	0.105052	-0.248561	0.0736429	6.74158e-05	-0.214036	-0.018953	-0.0196536	-0.177929	0.056001	0.0857579
39.5	0.117568	-0.26095	0.0594123	-0.00762959	-0.227289	-0.0261923	-0.0299345	-0.181793	0.0929816	0.067067
39.6	0.111908	-0.279552	0.0465005	-0.00148888	-0.23902	-0.0388115	-0.0168015	-0.190069	0.114709	0.0621162
39.7	0.114545	-0.275042	0.0550334	0.0123085	-0.243895	-0.0416034	-0.01817	-0.18679	0.0929745	0.0638346
39.8	0.122732	-0.255156	0.0557511	0.0170913	-0.207278	-0.033363	-0.0145431	-0.165586	0.102043	0.0507453
39.9	0.134166	-0.202336	0.0650566	0.0340052	-0.195284	-0.00827599	-0.00826796	-0.130164	0.0822263	0.0461451
40	-0.0425725	0.082015	-0.0191437	-0.0589872	-0.0115595	-0.0164675	-0.0300254	0.0186913	-0.0313385	-0.0279469
40.1	-0.0292454	0.0690438	-0.00568484	-0.0337451	-0.0123354	-0.0057888	-0.00979905	0.00928721	-0.0185014	-0.0328375
40.2	-0.0159184	0.0560727	0.00777402	-0.00850312	-0.0131112	0.00488988	0.0104273	-0.000116882	-0.00566433	-0.0377282
40.3	-0.00259138	0.0431016	0.0212329	0.0167389	-0.0138871	0.0155686	0.0306537	-0.00952098	0.00717274	-0.0426189
40.4	0.00932616	0.0463533	0.0376505	0.0352459	-0.00288871	0.0256139	0.0481128	-0.00410634	0.0281248	-0.0187623
40.5	0.0276856	0.0553528	0.0499438	0.0391601	0.0186169	0.0287782	0.046434	0.0040478	0.028995	0.0127418
40.6	0.010038	0.0653983	0.0547451	0.0558365	0.022167	0.0250151	0.0430495	-4.82975e-05	0.0551399	0.0424939
40.7	0.0221392	0.065582	0.0457581	0.0488767	0.0214534	0.0240114	0.0359228	-0.00538388	0.053412	0.0494214
40.8	0.0148882	0.0453552	0.0339963	0.0467213	0.0169144	0.026218	0.0384972	0.00849828	0.0564361	0.0431152
40.9	-0.00421722	0.0189517	0.0201	0.0196525	-0.00550609	0.0445059	0.0419918	-0.00118651	0.0538895	0.0210763
41	-0.0119308	-0.0382518	0.0104611	0.0244158	-0.0295024	0.0579252	0.045482	-0.0349212	0.0437596	0.0342012
41.1	-0.00405785	-0.10138	0.0121362	0.028949	-0.0703675	0.0678325	0.042498	-0.0622996	0.0339799	0.0435207
41.2	-0.014357	-0.138496	0.0193606	0.0367114	-0.117372	0.0637263	0.0442598	-0.0882702	0.017763	0.042755
41.3	-0.0272753	-0.167488	0.00121322	0.0406582	-0.146017	0.0565203	0.0513173	-0.105783	0.000728125	0.0247676
41.4	-0.0259061	-0.196219	-0.00561197	0.0385146	-0.169974	0.0512353	0.0415211	-0.127091	-0.0101109	0.00649069
41.5	-0.0254116	-0.218927	-0.0305043	0.0324359	-0.177604	0.0618121	0.0129077	-0.130925	0.00461872	-0.00941133
41.6	-0.0298459	-0.227261	-0.0140424	0.0307848	-0.187716	0.059577	0.010806	-0.135213	0.02775	0.0128007
41.7	-0.0217963	-0.232536	0.0107656	0.0264391	-0.190474	0.0517208	0.0108154	-0.134138	0.036731	-1.97609e-05
41.8	-0.02204	-0.231565	0.00395109	0.0218675	-0.196837	0.0533983	0.00615606	-0.132536	0.0355483	-0.00918202
41.9	-0.0199384	-0.199314	0.0133479	0.0236238	-0.183822	0.0548963	0.00517858	-0.111347	0.0382547	-0.010464
42	-0.00197915	-0.141815	0.00937195	0.017752	-0.140847	0.0561918	0.00249267	-0.0692866	0.0251805	0.00324565
42.1	-0.120341	-0.111152	-0.114359	-0.06223	-0.235473	-0.0529072	-0.0226172	-0.064039	-0.0664952	0.0673352
42.2	-0.095041	-0.100274	-0.102785	-0.0513547	-0.1772	-0.0573883	-0.0316296	-0.059616	-0.0874586	0.0280891
42.3	-0.0697407	-0.0893972	-0.0912113	-0.0404794	-0.118928	-0.0618694	-0.0406421	-0.055193	-0.108422	-0.011157
42.4	-0.0444404	-0.0785199	-0.0796374	-0.029604	-0.0606556	-0.0663505	-0.0496546	-0.05077	-0.129385	-0.0504032
42.5	-0.0247865	-0.0567129	-0.039884	-0.00963272	-0.0199689	-0.0700393	-0.0567251	-0.0284443	-0.139752	-0.0628819
42.6	-0.0107675	-0.0345762	-0.0280832	-0.0172007	5.90305e-05	-0.0699124	-0.052987	-0.025956	-0.149286	-0.0837905
42.7	0.00712355	-0.0142264	-0.0240272	-0.0174571	0.000862538	-0.0733013	-0.0583424	-0.0257178	-0.146085	-0.0976103
42.8	0.00998109	-0.0206954	0.0136233	-0.024447	0.00989648	-0.0745848	-0.0546946	-0.0264866	-0.151969	-0.0881901
42.9	0.0196227	-0.0209141	0.0042441	-0.016058	0.0094532	-0.0812128	-0.0490966	-0.0316452	-0.150327	-0.0837109
43	0.0159281	-0.0421921	-0.0155271	-0.0114772	-0.0074806	-0.0672271	-0.0328711	-0.0356685	-0.14925	-0.0390411
43.1	-0.00125912	-0.0711004	-0.0229212	-0.0110647	-0.0213164	-0.0488716	-0.005832	-0.0666541	-0.133512	-0.00084421
43.2	-0.0172453	-0.129037	-0.0131004	-0.0129402	-0.0762011	-0.0307502	0.008328	-0.0964559	-0.139172	-0.00308954
43.3	-0.00955101	-0.162692	-0.0190062	0.00258848	-0.113009	-0.0158202	0.0141027	-0.125806	-0.113531	-0.0228444
43.4	-0.0137106	-0.192116	-0.0258949	-0.00928954	-0.141285	-0.0152981	0.00989945	-0.141327	-0.0938211	-0.0166701
43.5	0.000556554	-0.207614	-0.0173362	-0.0156852	-0.155233	-0.00614563	-0.00302817	-0.143107	-0.0966043	-0.0304972
43.6	0.000494051	-0.209591	-0.0402665	-0.0188967	-0.189039	-0.0156641	-0.0338909	-0.138179	-0.108214	-0.0146328
43.7	-0.00372087	-0.216706	-0.0207389	-0.0241368	-0.190995	-0.0223616	-0.0523615	-0.14671	-0.0821882	-0.0309095
43.8	-0.000516121	-0.226644	-0.0421214	-0.0157166	-0.203675	-0.0469032	-0.0686674	-0.161014	-0.0573869	-0.0236974
43.9	-0.00101107	-0.235263	-0.0430809	-0.0203176	-0.207389	-0.061658	-0.0805185	-0.160545	-0.0485462	-0.00608571
44	-0.0142942	-0.225513	-0.0395119	-0.0145961	-0.190671	-0.0608078	-0.0851275	-0.153022	-0.0275646	0.0236698
44.1	-0.00527612	-0.190341	-0.0468547	-0.00509377	-0.159724	-0.0718675	-0.106382	-0.127031	-0.0643066	0.0449561
44.2	-0.0190467	-0.125957	-0.055829	-0.0422975	-0.117129	-0.132065	-0.0733068	-0.152173	-0.137468	-0.0738187
44.3	-0.0235399	-0.113118	-0.0646833	-0.0432795	-0.105686	-0.0989034	-0.0527905	-0.122447	-0.108549	-0.0591833
44.4	-0.0280331	-0.10028	-0.0735376	-0.0442616	-0.0942432	-0.0657418	-0.0322743	-0.0927219	-0.0796305	-0.0445479
44.5	-0.0325262	-0.087442	-0.082392	-0.0452436	-0.0828002	-0.0325803	-0.0117581	-0.0629963	-0.0507116	-0.0299125
44.6	-0.0217607	-0.0831952	-0.0757419	-0.0415338	-0.0771231	-0.00535161	0.00561186	-0.0711046	-0.0239685	0.00199768
44.7	-0.0202465	-0.0810695	-0.0738365	-0.0354756	-0.0765104	-0.0178385	0.000702893	-0.0712491	0.0152823	0.000997606
44.8	-0.00524716	-0.0762216	-0.0333539	-0.00126612	-0.0719943	-0.0255345	-0.00483172	-0.0646558	0.0414509	-0.00333876
44.9	0.0123963	-0.0813038	-0.00154008	-0.00505883	-0.0706577	-0.0363014	-0.00770137	-0.0618288	0.0414779	0.0189993
45	0.0202116	-0.0782043	0.0124146	-0.0147319	-0.0540615	-0.040987	-0.0133042	-0.0599414	0.0483011	0.0109326
45.1	0.0287707	-0.09885	0.000928716	-0.0271012	-0.05328	-0.0446199	-0.0118077	-0.0613013	0.0331629	-0.00295038
45.2	0.0398381	-0.121309	-0.0152125	0.00443211	-0.0711487	-0.0399382	0.00612894	-0.0542404	0.0276546	-0.010423
45.3	0.0467135	-0.148334	-0.00385925	-0.011702	-0.0964896	-0.0203433	0.0173589	-0.0858007	0.0286866	0.035452
45.4	0.0550046	-0.163222	-0.00495423	-0.0220698	-0.108573	0.00699507	0.0181613	-0.103712	0.012595	0.0446183
45.5	0.072784	-0.179882	-0.0150484	-0.0247519	-0.120169	0.0215357	0.022638	-0.112701	0.000911983	0.0104486
45.6	0.070341	-0.195447	-0.0062404	-0.0271983	-0.13639	0.0115105	0.014724	-0.117808	-0.000903187	0.00724527
45.7	0.0797716	-0.213121	0.000158394	-0.0128853	-0.140842	0.000251144	0.0221541	-0.11803	-0.00759376	0.0108991
45.8	0.0690955	-0.213276	-0.00628382	-0.00367141	-0.147128	-0.0168836	0.00815001	-0.12336	0.00747039	-0.0190924
45.9	0.068808	-0.2154	-0.0128757	-0.00727718	-0.157252	-0.0220165	-0.011732	-0.132558	0.0229471	0.000832312
46	0.07963	-0.224956	-0.00778518	0.00875156	-0.163673	-0.0391712	-0.0254768	-0.131447	0.0388412	0.0261897
46.1	0.0718765	-0.211868	0.00861445	0.00445511	-0.174348	-0.0379145	-0.0393627	-0.115392	0.0585824	0.0248929
46.2	0.0682275	-0.176085	0.00290866	-0.0162004	-0.129873	-0.0542007	-0.0492953	-0.0850202	0.041763	-0.0105716
46.3	-0.131899	0.0202003	-0.194428	-0.200859	0.0201964	-0.0460123	0.0771097	-0.0705167	-0.26824	-0.14824
46.4	-0.0921165	0.0238942	-0.140744	-0.152055	0.0274942	-0.0530162	0.042907	-0.0467828	-0.210315	-0.113275
46.5	-0.0523342	0.0275882	-0.0870589	-0.10325	0.034792	-0.0600201	0.00870435	-0.0230489	-0.15239	-0.0783105
46.6	-0.0125519	0.0312821	-0.0333743	-0.0544455	0.0420898	-0.067024	-0.0254983	0.000684973	-0.0944645	-0.0433459
46.7	0.00625858	0.0272719	0.0117252	-0.0213977	0.0591777	-0.0750348	-0.0555341	0.0167479	-0.0647694	0.00420216
46.8	0.0320083	0.00737814	0.0482204	0.0049798	0.0419064	-0.0900386	-0.0573408	0.00282611	-0.0600122	0.0046526
46.9	0.0534572	0.00391216	0.0521038	0.0287278	0.0530662	-0.0986074	-0.0635087	0.00430076	-0.0216211	0.0132892
47	0.0799978	-0.00824478	0.0795346	0.0480092	0.0545751	-0.0966524	-0.0742273	0.00633967	0.0510197	0.0202185
47.1	0.0964801	-0.00723468	0.116316	0.0671401	0.0434375	-0.102747	-0.0900253	0.00145498	0.0907704	0.0337728
47.2	0.102948	-0.00946145	0.140803	0.0737267	0.0204098	-0.0976051	-0.0880059	-0.00212577	0.103376	0.0558762
47.3	0.0722568	-0.0402215	0.139887	0.062645	0.0282498	-0.0863398	-0.0783679	-0.00485273	0.119919	0.0855158
47.4	0.0713483	-0.0742848	0.131403	0.057773	-0.00550056	-0.0712856	-0.0683896	-0.0193785	0.132311	0.0651762
47.5	0.065233	-0.0961074	0.11333	0.069169	-0.0191589	-0.0593317	-0.0468096	-0.0335211	0.122306	0.0668444
47.6	0.0507983	-0.114411	0.124212	0.0787775	-0.0162204	-0.034858	-0.047364	-0.0419619	0.112855	0.0426108
47.7	0.0662022	-0.13914	0.125812	0.0806007	-0.0253545	-0.0322816	-0.0490423	-0.0351543	0.110534	0.0556913
47.8	0.0701779	-0.148456	0.105671	0.07372	-0.00826149	-0.0207106	-0.0605011	-0.0461117	0.0914737	0.0484225
47.9	0.0736907	-0.151776	0.0901759	0.0945438	-0.0365441	-0.0234854	-0.0512021	-0.065808	0.124742	0.0748062
48	0.103301	-0.169997	0.109802	0.109072	-0.0505339	-0.0437891	-0.0593752	-0.0837273	0.149998	0.0644175
48.1	0.0956536	-0.180991	0.132048	0.112437	-0.0735128	-0.0429854	-0.0693143	-0.0884139	0.134866	0.0635692
48.2	0.0971416	-0.173978	0.140128	0.110532	-0.0824822	-0.0374389	-0.0638317	-0.0955504	0.139588	0.0550443
48.3	0.0891589	-0.150923	0.158837	0.101183	-0.0535503	-0.0335122	-0.0664385	-0.0709853	0.133258	0.0298571
48.4	-0.0412809	0.0564526	-0.0552862	-0.0382278	0.0229989	-0.146967	-0.0611933	-0.0135819	-0.0896489	-0.239548
48.5	-0.0364916	0.053931	-0.0652865	-0.0425342	0.00453172	-0.11142	-0.0421089	0.00243986	-0.082068	-0.203157
48.6	-0.0317024	0.0514094	-0.0752869	-0.0468405	-0.0139355	-0.0758728	-0.0230244	0.0184616	-0.074487	-0.166766
48.7	-0.0269131	0.0488877	-0.0852872	-0.0511469	-0.0324027	-0.0403257	-0.0039399	0.0344834	-0.0669061	-0.130375
48.8	-0.0290184	0.0506921	-0.093442	-0.0410441	-0.0359415	-0.00562736	0.0156089	0.0429936	-0.0602748	-0.127979
48.9	-0.0203851	0.0508459	-0.0683762	-0.0404244	-0.0239286	0.0171275	0.0339988	0.0531463	-0.0484395	-0.0764192
49	-0.00530584	0.049135	-0.0394274	-0.0146692	-0.00262012	0.0132444	0.0302889	0.0409821	-0.0580301	-0.0566795
49.1	0.0075486	0.0485942	-0.0397888	-0.0350468	0.00199194	0.00983119	0.0242056	0.0431895	-0.0525301	-0.0357564
49.2	0.0116947	0.047077	-0.0264039	-0.0333484	0.0114216	0.0253787	0.0326373	0.0564248	-0.0205916	-0.0472987
49.3	0.0271644	0.0397877	-0.0169786	-0.0365288	0.0224285	0.0398374	0.041752	0.0640454	-0.0334867	-0.0870181
49.4	0.046501	0.00576643	-0.0371318	-0.0233729	0.0285611	0.0553379	0.0692582	0.046485	-0.0231669	-0.0820431
49.5	0.0213689	-0.00989651	-0.0385608	-0.0286105	-0.0166996	0.082711	0.085845	0.0479025	-0.0249263	-0.0710067
49.6	0.0290147	-0.0185323	-0.0324716	-0.0375094	-0.0338931	0.0882239	0.0819037	0.0493999	-0.0339647	-0.0798446
49.7	0.0385135	-0.0345685	-0.0112627	-0.0461802	-0.0464776	0.0823906	0.0867147	0.0426012	-0.047655	-0.0794095
49.8	0.0498392	-0.0533296	-0.00459938	-0.0417377	-0.0359004	0.0624551	0.0622857	0.0382435	-0.0520474	-0.0571169
49.9	0.0350396	-0.0605706	-0.0127423	-0.0414125	-0.0246411	0.0578434	0.0526302	0.0276617	-0.0488337	-0.0534143
50	0.0190387	-0.082597	-0.0231363	-0.0538816	-0.0270515	0.0523873	0.0410395	0.0281877	-0.0775688	-0.0787
50.1	0.0207706	-0.0971238	-0.0183793	-0.0507692	-0.0212343	0.0493346	0.0369607	0.023459	-0.0719516	-0.0921752
50.2	0.0213265	-0.0923523	-0.0318547	-0.061544	-0.0430087	0.0379481	0.0293036	0.0254786	-0.0734966	-0.0943834
50.3	0.025666	-0.0720518	-0.0551736	-0.0784231	-0.0411776	0.0258604	0.00208353	0.0228484	-0.0741608	-0.098089
50.4	0.0319728	-0.0405482	-0.0386785	-0.0637526	-0.0318168	0.00323549	-0.017165	0.039713	-0.0473402	-0.0911667
50.5	-0.0649215	-0.082761	-0.0143756	-0.0145126	0.0898546	-0.0541727	-0.041502	0.00855866	-0.0136717	0.0596917
50.6	-0.0436234	-0.060398	0.0219387	0.00352567	0.0724675	-0.0388083	-0.0262286	0.00713102	-0.00259004	0.0741698
50.7	-0.0223253	-0.038035	0.058253	0.0215639	0.0550804	-0.0234438	-0.0109553	0.00570337	0.00849161	0.088648
50.8	-0.00102719	-0.015672	0.0945673	0.0396021	0.0376933	-0.00807939	0.00431812	0.00427572	0.0195733	0.103126
50.9	0.0145771	-0.0108881	0.0771777	0.0350358	0.0368854	0.00372191	0.0178622	0.0198849	0.0386789	0.104059
51	0.00840136	-0.018729	0.0720722	0.032376	0.0461061	-0.00765793	0.0211834	0.025103	0.0599681	0.0944123
51.1	0.0329695	-0.0106065	0.0884409	0.054846	0.0459001	-0.0130622	0.0320196	0.0280503	0.0555929	0.0892674
51.2	0.0189054	-0.0137982	0.106434	0.069248	0.0376546	-0.0220118	0.0340527	0.0390347	0.0464205	0.0861556
51.3	0.0184918	-0.0197791	0.111192	0.0744071	0.041591	-0.0291307	0.0214033	0.0400958	0.042837	0.0978905
51.4	0.012203	-0.0333186	0.126328	0.0864445	0.038276	-0.0295454	0.0303458	0.0347499	0.054307	0.108498
51.5	0.0135921	-0.0422683	0.115563	0.0900809	0.0344716	-0.0181884	0.0474468	0.0371381	0.0437765	0.116223
51.6	0.0148272	-0.055553	0.104293	0.0905121	0.0241696	-0.00559528	0.0487407	0.0439455	0.0456827	0.0787663
51.7	0.0131613	-0.0691541	0.100894	0.0968238	0.0182285	0.00459907	0.0363276	0.0437012	0.0475087	0.10457
51.8	0.00538591	-0.0841687	0.0968529	0.0815371	0.0102941	0.00333054	0.0223134	0.0324555	0.0595774	0.138988
51.9	0.0267082	-0.098677	0.091076	0.0701706	-0.00504562	-0.0101503	0.0169114	0.00844239	0.0265291	0.164712
52	0.022037	-0.103023	0.105909	0.0645909	0.00403541	-0.0285495	-0.00749437	0.0121423	0.0240455	0.126811
52.1	0.0338519	-0.108682	0.0886058	0.0790896	0.0107502	-0.0431492	-0.0251979	0.00574488	0.0547598	0.113156
52.2	0.0261707	-0.130186	0.10601	0.0751046	-0.0133972	-0.0547456	-0.0400615	-0.0172914	0.0645884	0.0948142
52.3	0.0280315	-0.140349	0.127193	0.0704177	-0.0389902	-0.0624128	-0.0500846	-0.0298922	0.0730664	0.0869238
52.4	0.0290023	-0.133853	0.165141	0.0698603	-0.0496836	-0.0748021	-0.0519633	-0.0363173	0.0922726	0.0950945
52.5	0.0233524	-0.100421	0.156417	0.0827742	-0.0643227	-0.076519	-0.0710178	-0.0348945	0.062025	0.095411
Tm9_ON_vertical_bar_time_seconds	ROI1	ROI2	ROI3	ROI4	ROI5	ROI6	ROI7	ROI8	ROI9	ROI10
0.1	0.0398837	-0.0657188	-0.059113	0.0500895	0.00719435	0.0306065	0.0388751	-0.121148	0.0224067	-0.0665794
0.2	0.0145704	-0.0612706	-0.0370859	0.0362964	0.00222343	0.0257666	0.03798	-0.102116	0.0169881	-0.0487546
0.3	-0.0107429	-0.0568224	-0.0150588	0.0225034	-0.00274749	0.0209267	0.0370848	-0.0830843	0.0115694	-0.0309298
0.4	-0.0360562	-0.0523742	0.0069683	0.00871038	-0.00771841	0.0160868	0.0361897	-0.0640524	0.00615072	-0.013105
0.5	-0.0424558	-0.0591141	-0.00403998	-0.00911439	-0.0147136	0.0103284	0.0345002	-0.0598427	0.00717589	-0.0186246
0.6	-0.0302632	-0.052988	-0.0209621	0.00451049	-0.0162639	0.00182635	0.0337956	-0.0506864	0.013768	-0.0166341
0.7	-0.0240879	-0.0394149	-0.0124144	0.0035612	-0.0236815	0.00665271	0.0442317	-0.0505886	0.0118456	-0.00831362
0.8	-0.0356509	-0.0514425	-0.0206982	-0.00324569	-0.0321466	-0.00776591	0.0106945	-0.0624708	0.00300438	-0.0180214
0.9	-0.0430096	-0.0680518	-0.0143666	-0.00113443	-0.0469361	-0.0350253	-0.00623457	-0.0658748	-0.0170983	-0.0231908
1	-0.0464579	-0.0823856	-0.0193363	-0.0167794	-0.0393297	-0.0437763	-0.0205295	-0.0644383	-0.0222007	-0.028743
1.1	-0.0240894	-0.052663	-0.00457509	-0.000987956	-0.028101	-0.0466525	-0.0473813	-0.0132134	0.0191629	-0.018693
1.2	-0.00958178	-0.015351	-0.00528241	0.024106	0.00294316	-0.0344592	-0.0739307	0.00347798	0.0252886	-0.0428434
1.3	-0.0135106	0.0106379	-0.00462036	0.00439673	0.0150989	-0.0382164	-0.103649	0.035857	0.0265369	-0.0877499
1.4	-0.0140786	0.0401486	-0.014136	-0.0116374	0.00964371	-0.0595325	-0.118892	0.0710016	-0.00671107	-0.114018
1.5	-0.0177319	0.0420496	-0.0105888	0.00532487	0.0156879	-0.0567488	-0.108188	0.0621312	-0.0226819	-0.12273
1.6	-0.00458766	0.0433022	-0.0247783	0.00547682	0.0199072	-0.0633206	-0.111742	0.0584236	-0.0528617	-0.163414
1.7	-0.0146453	0.0201194	-0.00883979	-0.00317684	0.0139466	-0.0801675	-0.140334	0.0760735	-0.064967	-0.184098
1.8	-0.0278432	0.00336766	-0.0142423	-0.0179284	0.0158589	-0.0945599	-0.132748	0.0653958	-0.0781797	-0.200622
1.9	-0.0265831	0.000501831	-0.0194891	-0.0194817	-0.00192745	-0.102995	-0.134937	0.0508106	-0.0831101	-0.207035
2	-0.0155408	0.00462256	-0.0180546	-0.0208714	-0.0146431	-0.0839862	-0.111632	0.0339562	-0.0691409	-0.198728
2.1	-0.0365291	-0.00579063	-0.00415152	-0.00937279	-0.0276131	-0.0728892	-0.0744162	0.0267143	-0.0656577	-0.174769
2.2	0.115867	0.0433679	0.0585005	0.122358	0.0446814	-0.0579626	0.0366704	0.273088	0.139403	0.0766802
2.3	0.0966187	0.0474009	0.051986	0.105686	0.0480943	-0.051655	0.0209895	0.223426	0.137396	0.0812462
2.4	0.07737	0.0514338	0.0454715	0.0890147	0.0515071	-0.0453474	0.0053087	0.173764	0.135389	0.0858123
2.5	0.0581213	0.0554667	0.038957	0.072343	0.05492	-0.0390397	-0.0103721	0.124101	0.133382	0.0903784
2.6	0.0453056	0.0424347	0.0227153	0.0603025	0.0498828	-0.0361847	-0.0242113	0.100445	0.118371	0.0616368
2.7	0.0561963	0.0345055	0.0192451	0.065964	0.0328719	-0.0526583	-0.0266365	0.0781614	0.0997026	0.0496927
2.8	0.0419264	0.0438341	0.00305927	0.0280582	0.0308826	-0.0557598	-0.0403516	0.0820351	0.0781492	0.0725642
2.9	0.0335065	0.0486525	0.0122399	0.0130106	0.0236861	-0.0764636	-0.0570312	0.0633374	0.0781484	0.063535
3	0.0327625	0.0448976	0.0144316	0.0298888	0.0318027	-0.0864026	-0.0613175	0.066508	0.0863623	0.0660626
3.1	0.0383367	0.0609556	0.0217558	0.0451578	0.0487251	-0.0826813	-0.0790047	0.0893472	0.0720241	0.0548971
3.2	0.0361195	0.0721077	0.0247551	0.0441667	0.0788034	-0.0776176	-0.0928267	0.0972627	0.053706	0.0208671
3.3	0.0492333	0.122992	0.0205036	0.0438812	0.105727	-0.0644762	-0.108397	0.133688	0.0388669	-0.00938422
3.4	0.032959	0.128969	0.0196515	0.0466704	0.121926	-0.0530214	-0.127576	0.152891	0.00382918	-0.0537943
3.5	0.0357841	0.121188	0.0219527	0.0213832	0.110208	-0.0623008	-0.135341	0.155434	-0.0462987	-0.0815668
3.6	0.0303936	0.114872	0.00315238	0.00410417	0.0952927	-0.0562364	-0.148564	0.155686	-0.0685545	-0.112741
3.7	0.0212516	0.138965	0.00472834	-0.0171205	0.0938177	-0.0567668	-0.149212	0.161228	-0.0914221	-0.125095
3.8	0.0239986	0.126628	0.00661469	-0.00782911	0.0885924	-0.0808378	-0.151798	0.149587	-0.105329	-0.150603
3.9	0.0196141	0.111469	-0.0024995	-0.0270752	0.0670726	-0.100745	-0.163129	0.137915	-0.124363	-0.178048
4	-0.00128515	0.101674	-0.0026474	-0.0478075	0.0545984	-0.101006	-0.153755	0.128163	-0.160416	-0.183947
4.1	-0.00947839	0.103262	-0.0144351	-0.0385138	0.0510158	-0.0777853	-0.14586	0.116023	-0.128392	-0.191033
4.2	-0.00669338	0.109168	-0.0256821	-0.0409432	0.03504	-0.0717679	-0.119507	0.104515	-0.103487	-0.101166
4.3	0.00843726	0.0775743	0.010483	0.0780962	0.0813247	0.00464204	0.000633564	0.064863	0.0394244	0.0532066
4.4	0.0231447	0.0690078	0.0249625	0.0697314	0.0785908	0.0122983	-0.00595343	0.0586008	0.0524557	0.0481492
4.5	0.0378522	0.0604413	0.039442	0.0613667	0.0758569	0.0199545	-0.0125404	0.0523387	0.065487	0.0430919
4.6	0.0525597	0.0518747	0.0539215	0.053002	0.073123	0.0276107	-0.0191274	0.0460765	0.0785184	0.0380346
4.7	0.0480205	0.0577807	0.0466371	0.0432599	0.0697594	0.0322009	-0.0214935	0.0549009	0.0385252	0.0363382
4.8	0.0591432	0.0805646	0.0385568	0.0306479	0.0585735	0.0180205	-0.000762211	0.104981	0.0276584	0.0196409
4.9	0.0482388	0.0558269	0.03767	0.0392849	0.0657856	0.0121808	-0.00227841	0.137112	0.0399626	0.0218643
5	0.0329693	0.0685664	0.0531713	0.0674582	0.0746017	0.012314	0.000179648	0.126119	0.0622463	0.0209425
5.1	0.0338676	0.0525525	0.0450485	0.0384469	0.0709042	0.0106993	-0.0145525	0.13946	0.0511251	0.0295852
5.2	0.0365603	0.0719995	0.0255437	-0.000618028	0.0632335	-0.00496673	-0.0396805	0.118467	0.0162182	0.0108046
5.3	0.0347942	0.0921344	0.0395327	-0.0150895	0.0935491	0.00104115	-0.0601981	0.141932	-0.013413	-0.0380075
5.4	0.0275167	0.119477	0.0471104	-0.0155965	0.118085	-0.00152689	-0.0812087	0.186852	-0.0758887	-0.0809297
5.5	0.0171487	0.127178	0.0402946	-0.0216257	0.125822	-0.00151891	-0.0948301	0.209916	-0.129027	-0.125148
5.6	0.00179472	0.112121	0.0186435	-0.0494634	0.122423	0.001329	-0.111172	0.190417	-0.161867	-0.176702
5.7	-0.00756482	0.0996845	0.032506	-0.0471391	0.124538	-0.0289429	-0.124969	0.200551	-0.200134	-0.20459
5.8	-0.00402857	0.105042	0.0140492	-0.0693457	0.103663	-0.0446827	-0.142806	0.190434	-0.22722	-0.24953
5.9	-0.0310448	0.102333	0.00428057	-0.0822355	0.0811697	-0.0664383	-0.156525	0.152817	-0.250653	-0.273312
6	-0.0188237	0.113545	0.00361609	-0.0891442	0.0879868	-0.0676776	-0.154055	0.160935	-0.262196	-0.292345
6.1	-0.0398565	0.114525	0.0114473	-0.0922775	0.0878902	-0.0677635	-0.157654	0.165953	-0.28142	-0.305946
6.2	-0.0506698	0.103221	-0.00343282	-0.0827614	0.0870921	-0.0367821	-0.130475	0.157635	-0.263949	-0.269853
6.3	-0.0363823	0.0897051	-0.00872632	-0.0824976	0.0643343	-0.00940968	-0.111793	0.132959	-0.218416	-0.189441
6.4	0.0342265	0.0273333	0.0449579	-0.0509621	0.0617593	-0.0172995	0.05433	0.0149676	0.0583066	0.0966987
6.5	0.0225095	0.0312142	0.0421678	-0.0156561	0.0522245	-0.0166295	0.0338293	0.0157635	0.052928	0.0754349
6.6	0.0107925	0.0350951	0.0393776	0.0196499	0.0426897	-0.0159595	0.0133285	0.0165594	0.0475494	0.0541712
6.7	-0.000924504	0.0389761	0.0365875	0.0549559	0.0331549	-0.0152895	-0.00717219	0.0173554	0.0421708	0.0329075
6.8	0.00862891	0.054043	0.0346166	0.0577845	0.0331595	-0.0122052	-0.0290095	0.0280831	0.0499122	0.0227954
6.9	0.0206149	0.040517	0.0308212	0.0438696	0.0380745	-0.000978208	-0.051189	0.0210511	0.0332392	-0.00416603
7	0.0466378	0.0282067	0.0425989	0.0721547	0.046004	-0.0220042	-0.0429087	0.0535917	0.0524234	0.00927882
7.1	0.0272009	0.0280828	0.0592401	0.0847318	0.0564948	-0.0285394	-0.0481875	0.0466655	0.0573357	-0.000153724
7.2	0.0249433	0.0152932	0.0554559	0.0721974	0.0486509	-0.037612	-0.0524283	0.0463733	0.0267755	-0.0165645
7.3	0.0480079	0.029852	0.0387093	0.0477831	0.0484463	-0.0558887	-0.0656702	0.0545224	-0.00643102	-0.05656
7.4	0.0313213	0.0432711	0.0130127	0.0107899	0.0691917	-0.0664763	-0.0905805	0.098826	-0.062842	-0.123163
7.5	0.0442709	0.0768099	0.0256058	-0.00812673	0.0920143	-0.0829227	-0.103924	0.136421	-0.104661	-0.163172
7.6	0.0310999	0.100998	0.0200916	-0.0231412	0.0920462	-0.0944799	-0.116579	0.145758	-0.147711	-0.191565
7.7	0.0206194	0.11056	0.0102573	-0.0448077	0.0900285	-0.096635	-0.125065	0.125965	-0.201042	-0.237646
7.8	0.0079304	0.111122	0.0057744	-0.0568084	0.0874638	-0.0920751	-0.124216	0.13769	-0.214861	-0.27033
7.9	0.0240201	0.133188	-0.000715432	-0.0761629	0.0776369	-0.1029	-0.132372	0.150089	-0.235264	-0.288872
8	0.00162804	0.1264	0.00326686	-0.0936203	0.0725491	-0.102928	-0.161079	0.133711	-0.267593	-0.315424
8.1	-0.011901	0.123191	-0.0178465	-0.112796	0.0615145	-0.122982	-0.167428	0.130516	-0.2798	-0.329501
8.2	-0.0328174	0.121037	-0.0309873	-0.125655	0.0621364	-0.0977705	-0.160908	0.131437	-0.279038	-0.345868
8.3	-0.0285503	0.111391	-0.0210747	-0.122551	0.049216	-0.0677812	-0.146787	0.104083	-0.254683	-0.310734
8.4	-0.0346989	0.0835873	-0.0184858	-0.0935709	0.0311492	-0.0187539	-0.129602	0.10114	-0.203198	-0.233995
8.5	0.117663	0.153259	0.0808048	0.0277847	0.163397	0.0996088	-0.0623169	0.151903	0.130543	0.0571602
8.6	0.10831	0.137129	0.0824567	0.052271	0.169601	0.0773327	-0.0476352	0.165735	0.122888	0.0582259
8.7	0.0989567	0.120999	0.0841086	0.0767574	0.175804	0.0550566	-0.0329535	0.179566	0.115233	0.0592916
8.8	0.0896034	0.104869	0.0857604	0.101244	0.182008	0.0327805	-0.0182717	0.193398	0.107578	0.0603572
8.9	0.0861292	0.0786839	0.0924281	0.100357	0.169857	0.0112193	-0.00592781	0.156492	0.0990877	0.0665541
9	0.0824606	0.0837059	0.0899098	0.0908487	0.152012	0.00177853	-0.00662662	0.159718	0.0981648	0.0471461
9.1	0.0844682	0.0692163	0.0641652	0.0573177	0.128071	0.0148607	-0.000785777	0.139011	0.0888603	0.0518528
9.2	0.0847058	0.0645644	0.06885	0.0714263	0.121308	-0.00131956	-0.0138881	0.123663	0.0684616	0.0466289
9.3	0.0752817	0.0604462	0.0800259	0.0753013	0.11722	-0.0359415	-0.0268849	0.1031	0.0620165	0.0217935
9.4	0.0813327	0.0904033	0.0706048	0.0480274	0.143388	-0.0702327	-0.0398392	0.123704	0.000420711	-0.0194043
9.5	0.0581179	0.136652	0.0784406	-0.000406904	0.141107	-0.115295	-0.0853602	0.132495	-0.0480168	-0.0963497
9.6	0.0674583	0.132639	0.0765554	-0.0199083	0.161766	-0.139522	-0.115725	0.134613	-0.121396	-0.137772
9.7	0.0592006	0.159681	0.0489235	-0.0440593	0.156895	-0.138887	-0.130462	0.148739	-0.177063	-0.179315
9.8	0.0353881	0.171758	0.0534177	-0.0575046	0.167869	-0.144093	-0.153092	0.156404	-0.229291	-0.223829
9.9	0.024628	0.180989	0.0485766	-0.0665292	0.169503	-0.140852	-0.151969	0.163101	-0.258364	-0.255597
10	-0.00199712	0.17229	0.0274942	-0.0743958	0.151256	-0.155634	-0.153697	0.147357	-0.291844	-0.29603
10.1	0.0029385	0.154796	0.0111717	-0.0967014	0.122141	-0.16044	-0.154227	0.125136	-0.31705	-0.312339
10.2	-0.0084693	0.145772	0.000581634	-0.121055	0.102202	-0.167673	-0.168121	0.120176	-0.334975	-0.335485
10.3	-0.0147771	0.151227	0.0072306	-0.116127	0.102456	-0.146127	-0.162328	0.117532	-0.342339	-0.353106
10.4	0.00433524	0.169712	0.0119476	-0.0748139	0.121784	-0.0941971	-0.137703	0.130003	-0.290416	-0.326977
10.5	0.0173636	0.128887	0.0251745	-0.024067	0.114182	-0.0329912	-0.117304	0.111945	-0.208153	-0.244929
10.6	-0.125005	0.0569846	-0.0840476	-0.124647	-0.105587	0.0514194	-0.0801965	0.0463056	-0.200224	-0.115847
10.7	-0.113859	0.0433172	-0.0757921	-0.10144	-0.0879955	0.0358277	-0.0692745	0.0362301	-0.154523	-0.0858764
10.8	-0.102712	0.0296498	-0.0675366	-0.078234	-0.0704041	0.020236	-0.0583525	0.0261545	-0.108822	-0.0559061
10.9	-0.0915655	0.0159824	-0.0592812	-0.0550276	-0.0528128	0.00464431	-0.0474306	0.016079	-0.0631204	-0.0259358
11	-0.0774848	-0.00839413	-0.0516173	-0.0310574	-0.066043	-0.0109036	-0.0312502	0.0171118	-0.0438242	-0.0227603
11.1	-0.0795937	-0.0490992	-0.0399618	-0.0390947	-0.0674922	-0.0256643	0.0102207	-0.0154666	-0.0415874	-0.0172426
11.2	-0.0772109	-0.0452464	-0.0416255	-0.0287897	-0.0598481	-0.0350073	-0.00304665	-0.00178248	-0.0420281	-0.0325685
11.3	-0.0752473	-0.0805645	-0.0423247	-0.035363	-0.0655772	-0.0273685	-0.024409	-0.0295792	-0.0493695	-0.0336988
11.4	-0.0849888	-0.105152	-0.0435703	-0.0386914	-0.0689376	-0.0268896	-0.0351603	-0.0503788	-0.0664488	-0.0532682
11.5	-0.0859106	-0.101154	-0.0532794	-0.0733409	-0.0558089	-0.059513	-0.050592	-0.0167026	-0.118675	-0.0933412
11.6	-0.0972325	-0.0213752	-0.0522231	-0.147054	-0.0553635	-0.105943	-0.0790975	0.0215087	-0.175911	-0.129555
11.7	-0.097705	0.0180457	-0.0719879	-0.169923	-0.0234343	-0.13614	-0.115761	0.062061	-0.235656	-0.172459
11.8	-0.117411	0.0534532	-0.0923835	-0.207702	-0.0300046	-0.15248	-0.128586	0.0797789	-0.282548	-0.21212
11.9	-0.13419	0.0821286	-0.104981	-0.232009	-0.0214307	-0.148492	-0.120411	0.104707	-0.321148	-0.253614
12	-0.154162	0.0788917	-0.105344	-0.248178	-0.0184361	-0.160088	-0.142037	0.077583	-0.351926	-0.287529
12.1	-0.158665	0.0646061	-0.13299	-0.264659	-0.0417709	-0.157199	-0.146028	0.0931001	-0.3776	-0.306971
12.2	-0.172723	0.0811446	-0.136321	-0.263948	-0.0327577	-0.160689	-0.150439	0.11318	-0.39838	-0.334978
12.3	-0.184869	0.0712186	-0.148541	-0.279335	-0.0395143	-0.178553	-0.157335	0.0864425	-0.410136	-0.354182
12.4	-0.189582	0.0802251	-0.151203	-0.274495	-0.0365731	-0.169193	-0.158278	0.0734252	-0.423676	-0.371653
12.5	-0.175426	0.0541739	-0.124912	-0.235845	-0.0391981	-0.124205	-0.147899	0.0868871	-0.396923	-0.353118
12.6	-0.137139	0.0434614	-0.108572	-0.171052	-0.0483868	-0.0606506	-0.112148	0.0328904	-0.335211	-0.310856
12.7	0.156747	0.175103	0.0354562	0.0883269	0.0674764	-0.0714344	-0.00381713	0.248411	0.215868	0.0438426
12.8	0.131112	0.141836	0.0409887	0.0699041	0.0624507	-0.0383831	-0.00444115	0.216051	0.18647	0.0478826
12.9	0.105478	0.108569	0.0465212	0.0514813	0.0574251	-0.00533182	-0.00506517	0.183691	0.157072	0.0519226
13	0.0798432	0.0753017	0.0520537	0.0330585	0.0523994	0.0277194	-0.00568918	0.151332	0.127674	0.0559626
13.1	0.0637437	0.0551236	0.0398328	0.0114197	0.0530948	0.0561038	-0.00476608	0.121028	0.127685	0.0498239
13.2	0.0688691	0.0482472	0.0438945	0.0374702	0.0535879	0.0505804	0.0047245	0.140867	0.0982933	0.0639942
13.3	0.0859757	0.0595375	0.0414136	0.0470662	0.0405942	0.0309288	0.00844022	0.134332	0.140664	0.064135
13.4	0.0668834	0.0594777	0.0245588	0.0470377	0.0418432	-0.00114722	0.0112724	0.13845	0.106466	0.0598042
13.5	0.0556228	0.0708511	0.0131706	0.0188852	0.0368529	-0.0386188	-0.0152279	0.123718	0.0712164	0.0556579
13.6	0.0418397	0.0884063	0.0112375	-0.0320071	0.044803	-0.093983	-0.0471921	0.128909	0.0118841	0.0420052
13.7	0.020988	0.133716	-0.00842592	-0.0934606	0.0725797	-0.119524	-0.065	0.179111	-0.0573762	0.0175101
13.8	-0.01213	0.192387	-0.025779	-0.146872	0.0949245	-0.132872	-0.0804668	0.222532	-0.121716	-0.025073
13.9	-0.040847	0.209014	-0.0300414	-0.180696	0.106653	-0.152229	-0.0959257	0.232883	-0.183135	-0.0669005
14	-0.0436895	0.226834	-0.0514531	-0.204882	0.106225	-0.164438	-0.108569	0.270951	-0.23517	-0.106814
14.1	-0.06663	0.239767	-0.065938	-0.23297	0.107481	-0.164333	-0.127692	0.270773	-0.286485	-0.148586
14.2	-0.0783273	0.228189	-0.0716675	-0.253137	0.0910152	-0.173473	-0.125823	0.233361	-0.321721	-0.2093
14.3	-0.0919735	0.196037	-0.105278	-0.270753	0.0583844	-0.174901	-0.125733	0.17581	-0.369077	-0.239993
14.4	-0.0872244	0.213417	-0.108021	-0.277152	0.0720294	-0.178716	-0.133066	0.209319	-0.374135	-0.26454
14.5	-0.0729165	0.217523	-0.0873518	-0.254022	0.0982598	-0.163125	-0.130808	0.223914	-0.38435	-0.266099
14.6	-0.0359408	0.213115	-0.0455251	-0.185854	0.114714	-0.108297	-0.0910274	0.197709	-0.34185	-0.198304
14.7	0.0118916	0.200967	0.0216862	-0.0909833	0.138773	-0.0451274	-0.0467959	0.198176	-0.251552	-0.104651
14.8	0.103564	0.109809	0.0375206	-0.0337831	0.0389155	6.13401e-05	-0.0344048	-0.00642268	-0.0624373	0.0101013
14.9	0.0960837	0.115012	0.0358901	-0.023413	0.0379894	0.0156247	-0.00914223	0.0159036	-0.0225353	0.0209182
15	0.0886034	0.120216	0.0342596	-0.013043	0.0370634	0.0311881	0.0161204	0.0382298	0.0173667	0.031735
15.1	0.0811231	0.125419	0.0326291	-0.00267296	0.0361373	0.0467515	0.041383	0.0605561	0.0572687	0.0425518
15.2	0.0634885	0.107629	0.0261729	-5.91004e-05	0.018819	0.0591379	0.0628064	0.0297061	0.0475511	0.0403657
15.3	0.069663	0.0778813	0.0169864	0.0132237	0.0160856	0.0465118	0.0589265	0.0307024	0.061017	0.0353358
15.4	0.0425424	0.0694026	0.0141435	-0.0142799	0.00171123	0.0234664	0.0540886	0.0166964	0.0443832	0.0210241
15.5	0.0478433	0.0723879	0.022097	0.0185386	0.00609805	-0.00178973	0.0301229	0.0441953	0.0788298	0.0513104
15.6	0.0531603	0.0632544	0.021458	0.0158218	-0.00155584	-0.0313856	0.0127436	0.0324512	0.0856402	0.0513305
15.7	0.0107727	0.0908986	-0.0105246	-0.0652322	-0.0109923	-0.0626586	-0.00282741	0.0534977	0.00157125	0.0274514
15.8	-0.0226371	0.149476	-0.0491723	-0.128754	-0.0183918	-0.0993663	-0.0194414	0.0954501	-0.0773064	0.00500802
15.9	-0.0809509	0.163306	-0.0771054	-0.170518	-0.0274041	-0.124161	-0.0503924	0.12265	-0.171722	-0.0350662
16	-0.111417	0.18933	-0.0941319	-0.206239	-0.0145091	-0.140911	-0.0720613	0.164563	-0.214807	-0.0859931
16.1	-0.142364	0.232201	-0.117936	-0.229718	-0.0184336	-0.144503	-0.0713437	0.200999	-0.259537	-0.121416
16.2	-0.172548	0.224289	-0.129289	-0.260411	-0.023407	-0.14897	-0.0794953	0.196038	-0.319195	-0.158587
16.3	-0.184955	0.23766	-0.140739	-0.270635	-0.00629713	-0.171447	-0.0872449	0.217072	-0.333635	-0.188847
16.4	-0.198194	0.23764	-0.142469	-0.290007	-0.0114837	-0.173972	-0.123609	0.189154	-0.375066	-0.224222
16.5	-0.200819	0.217628	-0.146092	-0.289121	-0.00878803	-0.181655	-0.138789	0.170906	-0.395547	-0.23887
16.6	-0.18921	0.224927	-0.143161	-0.288265	-0.0125907	-0.167328	-0.127493	0.165027	-0.398393	-0.229238
16.7	-0.14151	0.215217	-0.106407	-0.225531	0.0317526	-0.114952	-0.0795648	0.187015	-0.347814	-0.181714
16.8	-0.0586651	0.218407	-0.0347	-0.123026	0.0944337	-0.0501029	-0.0414643	0.211877	-0.246211	-0.0940923
16.9	-0.117754	0.0712282	-0.025897	-0.0521069	-0.0359758	-0.0434531	-0.0638996	-0.0907946	0.00403107	-0.0361844
17	-0.089398	0.0666104	-0.0252136	-0.0404566	-0.0360627	-0.03172	-0.0365303	-0.06057	-0.00373298	-0.0242986
17.1	-0.0610419	0.0619927	-0.0245302	-0.0288064	-0.0361497	-0.0199869	-0.00916098	-0.0303454	-0.011497	-0.0124127
17.2	-0.0326858	0.0573749	-0.0238468	-0.0171561	-0.0362366	-0.00825376	0.0182083	-0.00012078	-0.0192611	-0.000526933
17.3	-0.0189647	0.0252561	-0.0312471	-0.0269301	-0.027343	-0.00150609	0.0405928	0.0015784	-0.00396685	0.00715516
17.4	-0.0265813	0.00465126	-0.0231504	-0.0292706	-0.0320816	-0.0287355	0.0263703	-0.000310367	0.0173095	-0.0116663
17.5	-0.0197117	-0.0108934	-0.0372841	-0.0463567	-0.0350115	-0.047708	0.0161276	-0.0148827	-0.00337271	0.00113099
17.6	-0.0267986	-0.0233699	-0.0375431	-0.0533273	-0.0515964	-0.0599303	0.0224994	-0.0261365	-0.0219342	-0.0167953
17.7	-0.0444155	-0.0216854	-0.0420906	-0.0759732	-0.0698954	-0.0746911	0.0136423	-0.00460059	-0.0253238	-0.0169234
17.8	-0.0885282	0.0133391	-0.0796467	-0.125846	-0.0765319	-0.0976268	0.00633883	0.0162431	-0.0801641	-0.0181937
17.9	-0.147054	0.0545349	-0.116471	-0.183924	-0.0867682	-0.130785	-0.0126469	0.042547	-0.153945	-0.0315358
18	-0.203605	0.0946265	-0.13487	-0.219443	-0.105093	-0.150659	-0.0374672	0.0774778	-0.226933	-0.0524534
18.1	-0.241885	0.131986	-0.163273	-0.253582	-0.121412	-0.15053	-0.0473819	0.110767	-0.264769	-0.0821782
18.2	-0.278622	0.150282	-0.179405	-0.274456	-0.142172	-0.155136	-0.0619948	0.113083	-0.308931	-0.111907
18.3	-0.297398	0.145918	-0.182563	-0.289533	-0.151213	-0.170698	-0.0597371	0.0801079	-0.346113	-0.145657
18.4	-0.31249	0.14596	-0.195713	-0.294607	-0.166888	-0.176202	-0.0845546	0.0697054	-0.368007	-0.17057
18.5	-0.336326	0.127071	-0.197529	-0.303219	-0.169001	-0.187602	-0.0979698	0.0335931	-0.395404	-0.219559
18.6	-0.357865	0.103627	-0.200379	-0.315954	-0.191135	-0.196233	-0.103686	0.014147	-0.408316	-0.231136
18.7	-0.364465	0.0937742	-0.207064	-0.314048	-0.19176	-0.176285	-0.106431	0.000782022	-0.415597	-0.236234
18.8	-0.326102	0.0775478	-0.173531	-0.275845	-0.170964	-0.150484	-0.0858088	0.00341668	-0.384037	-0.208662
18.9	-0.255418	0.0620486	-0.156399	-0.235989	-0.140828	-0.117423	-0.0611115	-0.000330093	-0.320951	-0.14475
19	0.0545423	0.0663347	-0.0406773	-0.0149551	0.02147	0.0559893	-0.0755559	-0.0369119	-0.0562425	-0.0591142
19.1	0.03175	0.0552782	-0.0321434	-0.0165824	0.0105836	0.0458057	-0.0652529	-0.0208972	-0.0435842	-0.0301175
19.2	0.00895773	0.0442217	-0.0236095	-0.0182097	-0.000302896	0.035622	-0.0549499	-0.00488248	-0.0309259	-0.00112075
19.3	-0.0138346	0.0331652	-0.0150755	-0.019837	-0.0111894	0.0254384	-0.0446469	0.0111322	-0.0182676	0.027876
19.4	-0.0172821	0.0322463	-0.00436509	-0.00556194	-0.00211463	0.0171947	-0.0383429	0.0173313	-0.0330885	0.00898057
19.5	-0.0300426	0.0521267	-0.0158733	-0.0120957	0.00326553	0.0200473	-0.0570587	0.0092306	-0.0237465	0.0143226
19.6	-0.0178235	0.0379394	-0.00712514	-0.00601206	0.00355833	0.011064	-0.0605089	0.0241993	-0.0484578	-0.00579357
19.7	0.00260441	0.034131	-0.0190453	0.00346588	0.0172255	-0.0189353	-0.0501196	0.01664	-0.0478506	-0.00367575
19.8	-0.013128	0.0451655	-0.0270652	-0.0183589	0.00614822	-0.0723691	-0.0378429	0.0146133	-0.0688164	0.00258062
19.9	-0.0453598	0.0629644	-0.0509621	-0.0778561	-0.0333183	-0.111037	-0.0479203	0.0157058	-0.0959691	0.0171483
20	-0.103809	0.113509	-0.0814862	-0.155672	-0.0711666	-0.134863	-0.0736617	0.0166732	-0.15807	0.0056452
20.1	-0.172332	0.134892	-0.112701	-0.190584	-0.0912233	-0.14507	-0.0783431	0.061044	-0.200936	-0.00111656
20.2	-0.220242	0.166022	-0.141144	-0.22922	-0.136124	-0.163132	-0.0772313	0.0615545	-0.262064	-0.0372597
20.3	-0.2536	0.165381	-0.157022	-0.248425	-0.153783	-0.1684	-0.0991427	0.0906814	-0.294241	-0.0453329
20.4	-0.276408	0.184091	-0.170682	-0.277137	-0.149466	-0.180608	-0.101688	0.135634	-0.314172	-0.0681254
20.5	-0.316397	0.180713	-0.178391	-0.286202	-0.176561	-0.170915	-0.0986196	0.0987749	-0.339077	-0.0705447
20.6	-0.331841	0.171342	-0.18674	-0.294559	-0.182041	-0.19162	-0.11949	0.113758	-0.353789	-0.0789203
20.7	-0.348332	0.163876	-0.188471	-0.299084	-0.200408	-0.185336	-0.11812	0.098922	-0.372102	-0.0880075
20.8	-0.355878	0.160207	-0.188489	-0.302755	-0.195865	-0.17815	-0.104615	0.0834122	-0.374687	-0.093896
20.9	-0.319107	0.165094	-0.167161	-0.269483	-0.156844	-0.147675	-0.102391	0.0706573	-0.328006	-0.0663734
21	-0.238729	0.148033	-0.117859	-0.191953	-0.101306	-0.0895974	-0.0505109	0.0647069	-0.242866	-0.0148328
21.1	-0.0419034	-0.0164399	-0.0149508	-0.0758458	-0.0656213	0.0963928	0.0100754	-0.0955619	-0.125542	-0.0882888
21.2	-0.0348987	-0.019638	-0.0190904	-0.063555	-0.0658396	0.0844364	0.0196156	-0.0804877	-0.104347	-0.0706218
21.3	-0.027894	-0.0228361	-0.0232299	-0.0512642	-0.066058	0.07248	0.0291559	-0.0654134	-0.0831527	-0.0529548
21.4	-0.0208892	-0.0260342	-0.0273695	-0.0389733	-0.0662763	0.0605236	0.0386961	-0.0503392	-0.061958	-0.0352879
21.5	-0.0230718	-0.029931	-0.0201018	-0.0411875	-0.0735511	0.047971	0.0448712	-0.0304789	-0.0789091	-0.047442
21.6	0.0109585	-0.0185961	-0.0195633	-0.0413149	-0.0581672	0.0297683	0.0358109	-0.00776585	-0.0610123	0.000159138
21.7	0.00477522	-0.00919058	-0.0266043	-0.0368419	-0.0373769	0.00899698	0.0425423	0.0118335	-0.0504418	0.00580383
21.8	-0.00131837	-0.0238	-0.0189182	-0.0379651	-0.0233851	-0.00582969	0.0144169	0.0223	-0.0593932	-0.00312369
21.9	0.00656439	-0.0220592	-0.0300217	-0.0518183	-0.0239332	-0.0416365	0.0122484	0.0195268	-0.0809582	0.00607772
22	-0.0448002	-0.000391935	-0.0684907	-0.104747	-0.057827	-0.0771148	-0.000437991	0.0115254	-0.120618	0.00158823
22.1	-0.125657	0.0565724	-0.094328	-0.16184	-0.117551	-0.0959316	-0.00907098	0.0187961	-0.164757	-0.0131758
22.2	-0.178915	0.0967113	-0.12872	-0.214785	-0.157394	-0.115273	-0.0118907	0.0419184	-0.229301	-0.0317842
22.3	-0.232489	0.128165	-0.144484	-0.24063	-0.182171	-0.133899	-0.0369362	0.0303115	-0.267227	-0.0467828
22.4	-0.278387	0.145081	-0.165402	-0.256112	-0.202284	-0.138301	-0.034852	0.0152647	-0.297882	-0.0630734
22.5	-0.311472	0.125935	-0.173319	-0.284173	-0.230583	-0.16249	-0.03414	-0.00278657	-0.335507	-0.0597395
22.6	-0.330064	0.118826	-0.189777	-0.298373	-0.247865	-0.172186	-0.0527761	-0.0370428	-0.3578	-0.0686792
22.7	-0.358441	0.116896	-0.189407	-0.303033	-0.254283	-0.175369	-0.0445556	-0.0285166	-0.373495	-0.0882438
22.8	-0.379621	0.135417	-0.202725	-0.306537	-0.260475	-0.168407	-0.0423133	-0.0343971	-0.380884	-0.107766
22.9	-0.386918	0.11964	-0.20632	-0.306267	-0.258885	-0.113168	-0.0710804	-0.0438563	-0.381304	-0.129044
23	-0.34754	0.121935	-0.180543	-0.278286	-0.214197	-0.112073	-0.0312479	0.00130005	-0.331088	-0.105132
23.1	-0.252221	0.121414	-0.13746	-0.194241	-0.141781	-0.0571301	-0.00528099	0.0275861	-0.258468	-0.100294
23.2	-0.123234	0.0266932	-0.0258172	-0.0827088	-0.0720354	-0.049016	-0.100599	0.029453	-0.187059	-0.112707
23.3	-0.097534	0.0163529	-0.0188826	-0.056495	-0.0539219	-0.05388	-0.0780625	0.0113367	-0.147048	-0.0898725
23.4	-0.0718344	0.00601265	-0.011948	-0.0302812	-0.0358085	-0.0587441	-0.0555264	-0.00677972	-0.107036	-0.067038
23.5	-0.0461348	-0.00432761	-0.0050134	-0.00406745	-0.017695	-0.0636081	-0.0329903	-0.0248961	-0.0670253	-0.0442034
23.6	-0.0177289	-0.0111637	-0.000835374	0.0155473	0.00380977	-0.0691683	-0.0106117	0.00259768	-0.0457996	-0.0329353
23.7	-0.0122843	-0.0424907	0.00570739	0.0224283	-0.00343523	-0.0789202	-0.000717954	0.0114012	-0.0409083	-0.0227332
23.8	0.0082219	-0.0501496	0.0111653	0.0195736	-0.00540189	-0.0886702	-0.0311998	0.0277858	-0.0228846	-0.0260771
23.9	0.00440613	-0.0437298	0.0114479	-0.00985894	-0.00102429	-0.10567	-0.0431983	0.0235881	-0.0213349	-0.0294957
24	0.000319889	-0.0540444	0.0103497	-0.0211687	-0.0136548	-0.122099	-0.0433343	0.00339672	-0.0168116	-0.0304404
24.1	-0.0542571	-0.0516298	-0.0418305	-0.0796777	-0.0675482	-0.126645	-0.0373076	-0.0242651	-0.0489533	-0.0142134
24.2	-0.124196	-0.018221	-0.0687155	-0.134516	-0.131136	-0.109075	-0.0411909	-0.0304514	-0.106875	-0.0145352
24.3	-0.189857	0.0152449	-0.116421	-0.183587	-0.168412	-0.095881	-0.0442997	-0.082853	-0.158946	-0.0165593
24.4	-0.231146	0.026327	-0.140305	-0.226037	-0.206002	-0.138308	-0.0169163	-0.0969114	-0.186496	-0.0230521
24.5	-0.279704	0.0349015	-0.158454	-0.245069	-0.235706	-0.153899	-0.00593743	-0.129504	-0.226411	-0.0448231
24.6	-0.313991	0.0556054	-0.168348	-0.267485	-0.255435	-0.152925	-0.0132399	-0.130973	-0.26278	-0.0556561
24.7	-0.323559	0.0533071	-0.18848	-0.282281	-0.267684	-0.152152	-0.00912973	-0.143385	-0.291361	-0.0517278
24.8	-0.360934	0.0381106	-0.19029	-0.295542	-0.282059	-0.148284	-0.0200138	-0.171753	-0.316745	-0.0677647
24.9	-0.380097	0.0304203	-0.19895	-0.297942	-0.290286	-0.145494	-0.0213558	-0.185591	-0.33705	-0.0719486
25	-0.397911	0.00666029	-0.197671	-0.298563	-0.300733	-0.146105	-0.0349831	-0.218323	-0.353963	-0.0782887
25.1	-0.378632	0.00895567	-0.188567	-0.27429	-0.275838	-0.106688	-0.0254045	-0.193474	-0.327982	-0.0631221
25.2	-0.321975	0.0206782	-0.154901	-0.205078	-0.214659	-0.0673852	-0.0118967	-0.129662	-0.27343	-0.0422873
25.3	-0.0630575	-0.0422977	0.0673843	-0.0362339	0.0105828	-0.0717026	-0.12215	-0.0274998	0.00962712	0.0241446
25.4	-0.0427764	-0.0252432	0.0505985	-0.0164568	-0.000612234	-0.0728996	-0.0931344	-0.0290801	0.00514081	0.0173293
25.5	-0.0224953	-0.00818863	0.0338126	0.00332027	-0.0118073	-0.0740965	-0.0641191	-0.0306603	0.0006545	0.0105141
25.6	-0.00221419	0.00886593	0.0170268	0.0230974	-0.0230024	-0.0752934	-0.0351038	-0.0322406	-0.00383181	0.00369892
25.7	0.0066929	0.000417169	0.0151139	0.0254564	-0.0200257	-0.0792759	-0.0105413	-0.0475848	-0.00892632	0.0134761
25.8	-0.000365641	-0.0218423	0.00743649	0.0108006	-0.0268024	-0.101135	-0.0191309	-0.0511534	-0.00527509	-0.00715038
25.9	-0.000438209	-0.0511487	0.0132579	0.0253724	-0.037707	-0.114398	-0.032522	-0.0761695	-0.0230112	-0.00655533
26	-0.0026079	-0.059783	0.0171737	0.0119342	-0.0448911	-0.122739	-0.0359011	-0.0750128	-0.0344244	-0.00615502
26.1	-0.014872	-0.0706002	0.00195099	-0.0243322	-0.0635539	-0.130445	-0.0389927	-0.0807025	-0.0525144	-0.0138243
26.2	-0.0736969	-0.0734287	-0.0329642	-0.0840361	-0.118942	-0.127509	-0.0352114	-0.113239	-0.0821744	-0.00534115
26.3	-0.149504	-0.0542301	-0.0784057	-0.137541	-0.15469	-0.128627	-0.0127514	-0.169046	-0.126681	0.00213654
26.4	-0.197712	-0.0580584	-0.114319	-0.171429	-0.199354	-0.12664	0.011455	-0.20702	-0.178416	0.00880284
26.5	-0.23676	-0.0533281	-0.135785	-0.213666	-0.229605	-0.125664	0.00262661	-0.234802	-0.217443	0.00415246
26.6	-0.281398	-0.0500471	-0.156391	-0.240711	-0.24978	-0.134004	0.0178357	-0.2661	-0.240865	0.000610848
26.7	-0.313049	-0.0633084	-0.17552	-0.253846	-0.273962	-0.118864	0.0305248	-0.296651	-0.258109	0.00371775
26.8	-0.33868	-0.0732633	-0.174174	-0.264078	-0.284883	-0.126679	0.0289398	-0.323373	-0.279694	-0.0264377
26.9	-0.3592	-0.0771301	-0.196794	-0.283793	-0.291358	-0.119412	0.0109016	-0.35306	-0.28291	-0.0429647
27	-0.378407	-0.093571	-0.196865	-0.289614	-0.298286	-0.119598	0.0056182	-0.375691	-0.305806	-0.0566258
27.1	-0.39259	-0.0921112	-0.187016	-0.283773	-0.304	-0.103792	0.0145116	-0.380703	-0.317369	-0.0688489
27.2	-0.365233	-0.0747366	-0.182701	-0.23827	-0.267039	-0.0591322	0.0216396	-0.340712	-0.285859	-0.0582527
27.3	-0.305791	-0.0367305	-0.142084	-0.179193	-0.201487	-0.0167221	0.00678826	-0.261022	-0.218524	-0.0446177
27.4	-0.0793055	0.138281	0.0405317	-0.112871	0.0905871	0.192479	0.0543203	0.22032	-0.107753	-0.187558
27.5	-0.0344192	0.119394	0.0471095	-0.0627063	0.0901622	0.149907	0.0475436	0.18838	-0.0789152	-0.121542
27.6	0.0104672	0.100508	0.0536872	-0.0125415	0.0897372	0.107335	0.0407668	0.15644	-0.0500775	-0.0555257
27.7	0.0553535	0.0816214	0.0602649	0.0376233	0.0893122	0.0647629	0.0339901	0.124501	-0.0212399	0.0104906
27.8	0.0742753	0.0591453	0.056419	0.0490467	0.0733895	0.0251691	0.0248845	0.105833	0.0262638	0.0321915
27.9	0.0644085	0.0399251	0.076309	0.086474	0.0601841	0.00203249	0.00640374	0.0964952	0.0626093	0.0288456
28	0.0678824	-0.00276347	0.0543817	0.11335	0.0474957	-0.0335052	0.0144572	0.0544976	0.100012	0.0405993
28.1	0.0753826	-0.0124452	0.0584713	0.0975365	0.0454906	-0.0437626	0.0142287	0.0405833	0.123554	0.0484127
28.2	0.0719725	-0.00864277	0.0608987	0.100864	0.0387363	-0.0487749	0.00477729	0.0325026	0.143203	0.0670515
28.3	0.0299635	-0.00320007	0.0382812	0.0590026	-0.0137415	-0.0568362	0.00433351	-0.00151216	0.166197	0.088395
28.4	-0.0520885	0.00132379	0.00427203	0.0130758	-0.0795461	-0.0511712	0.0149058	-0.0478126	0.128243	0.0923361
28.5	-0.0979323	0.0198806	-0.0380196	-0.00313329	-0.13915	-0.0501517	0.0275873	-0.0657691	0.147439	0.112806
28.6	-0.153545	0.00992617	-0.0571872	-0.00685596	-0.186637	-0.0587211	0.0263226	-0.11171	0.134256	0.134387
28.7	-0.205313	-0.00799388	-0.065815	-0.0276069	-0.209958	-0.051997	0.0359588	-0.162538	0.114357	0.103443
28.8	-0.238233	-0.0225958	-0.0929109	-0.0698776	-0.234125	-0.0477597	0.0280622	-0.226323	0.0798294	0.0902629
28.9	-0.271402	-0.0429588	-0.12461	-0.0888683	-0.250505	-0.0676889	0.0375738	-0.252785	0.0478179	0.0915444
29	-0.298168	-0.0523971	-0.130082	-0.104744	-0.270489	-0.0493137	0.053776	-0.297987	0.0284134	0.0750195
29.1	-0.323892	-0.07115	-0.141121	-0.123798	-0.280046	-0.0582398	0.0642022	-0.32387	0.00543054	0.0528686
29.2	-0.338805	-0.0797487	-0.148487	-0.12277	-0.28817	-0.0472821	0.0325874	-0.33217	-0.00308076	0.0792359
29.3	-0.300725	-0.0378326	-0.104227	-0.0551994	-0.252829	-0.003352	0.0360558	-0.273314	0.0165582	0.0796263
29.4	-0.189349	0.0323091	-0.048723	0.0112142	-0.152869	0.0224914	0.0488496	-0.157788	0.0670645	0.0868995
29.5	0.0155933	0.0124082	0.0327404	-0.00851031	-0.0312112	-0.101588	-0.0517672	-0.0286475	-0.0135442	-0.175609
29.6	0.00680086	0.00311804	0.0201489	-0.0248395	-0.0313791	-0.0869399	-0.0382097	-0.0344627	-0.010278	-0.133456
29.7	-0.00199156	-0.00617206	0.00755743	-0.0411686	-0.031547	-0.0722921	-0.0246522	-0.0402778	-0.00701183	-0.0913024
29.8	-0.010784	-0.0154622	-0.00503407	-0.0574978	-0.0317149	-0.0576443	-0.0110947	-0.0460929	-0.00374565	-0.049149
29.9	-0.0252868	-0.00751388	-0.0148187	-0.066176	-0.0346221	-0.0450905	-0.00148136	-0.0433634	0.00896696	-0.0406261
30	-0.0366878	-0.0107348	-0.00379643	-0.0457305	-0.023457	-0.0502935	-0.0213206	-0.0708534	0.0384178	-0.0433423
30.1	-0.0229498	-0.0352198	-0.031917	-0.0678699	-0.0469338	-0.0623715	-0.0289827	-0.058204	0.0217017	-0.0429652
30.2	-0.0390636	-0.0608542	-0.0366428	-0.0772731	-0.0584674	-0.0605007	-0.00724669	-0.0584023	0.00344587	-0.0565783
30.3	-0.0499019	-0.0542303	-0.0421099	-0.0877193	-0.0627799	-0.059908	-0.0196412	-0.051334	0.00323516	-0.060671
30.4	-0.080748	-0.0742676	-0.0465737	-0.0808602	-0.0906028	-0.0415407	-0.00579421	-0.0827547	0.00413466	-0.0229617
30.5	-0.124243	-0.0867248	-0.0532412	-0.0675975	-0.14363	-0.023711	0.0132724	-0.162793	0.0497896	0.0275839
30.6	-0.153594	-0.125978	-0.0644098	-0.0630396	-0.177676	-0.0130451	0.02849	-0.225075	0.0675734	0.0760574
30.7	-0.193471	-0.153474	-0.0826738	-0.0521834	-0.214837	-0.00593877	0.0329934	-0.276042	0.100264	0.0849395
30.8	-0.232552	-0.183251	-0.0948551	-0.0683537	-0.246834	-0.00362462	0.0207714	-0.324955	0.0958441	0.0742696
30.9	-0.271803	-0.198243	-0.107397	-0.0699966	-0.259973	-0.0109382	0.00746056	-0.365445	0.0987135	0.0737253
31	-0.287916	-0.22279	-0.124732	-0.0837959	-0.271773	0.0119928	0.0280184	-0.401435	0.103406	0.0606434
31.1	-0.312019	-0.239596	-0.12274	-0.103583	-0.286173	0.00635026	0.0383866	-0.431089	0.0664779	0.0499133
31.2	-0.327813	-0.254125	-0.14157	-0.12214	-0.292344	0.0133986	0.0422666	-0.453852	0.0596327	0.0349066
31.3	-0.347256	-0.288606	-0.136286	-0.113307	-0.297528	0.0026844	0.0375644	-0.457848	0.0484339	0.0397187
31.4	-0.299285	-0.233282	-0.1161	-0.0634012	-0.276625	0.0246534	0.0380603	-0.414395	0.0937414	0.0202229
31.5	-0.219583	-0.146807	-0.0737511	-0.00708923	-0.203533	0.0415892	0.0453987	-0.302689	0.0969429	0.0246738
31.6	0.0419	-0.0284869	0.0654981	0.0279037	-0.0746519	0.0159824	-0.00958342	0.0210078	-0.0285716	0.018983
31.7	0.0163023	-0.0633785	0.0317034	0.00184405	-0.0824235	0.00368857	-0.00987776	-0.0346547	-0.0333071	0.0076838
31.8	-0.0092953	-0.0982701	-0.00209136	-0.0242156	-0.0901951	-0.00860527	-0.0101721	-0.0903171	-0.0380426	-0.00361541
31.9	-0.0348929	-0.133162	-0.0358861	-0.0502753	-0.0979668	-0.0208991	-0.0104665	-0.14598	-0.0427781	-0.0149146
32	-0.056862	-0.163599	-0.0559631	-0.0571259	-0.122679	-0.0330788	-0.0120684	-0.200969	-0.0471582	-0.00565419
32.1	-0.0608665	-0.184213	-0.0326294	-0.0551368	-0.129285	-0.0444201	-0.0190518	-0.207572	-0.0441024	-0.0091936
32.2	-0.0613372	-0.168594	-0.0631706	-0.0732383	-0.138313	-0.0530644	-0.0161585	-0.224039	-0.0454744	-0.0164448
32.3	-0.0605153	-0.154621	-0.0653886	-0.0810966	-0.139624	-0.0563804	-0.028206	-0.20998	-0.0559286	-0.0297888
32.4	-0.0642562	-0.167651	-0.0682912	-0.0871366	-0.140634	-0.0559816	-0.0246248	-0.200048	-0.0531593	-0.0141608
32.5	-0.0643339	-0.185833	-0.0542435	-0.0451366	-0.167919	-0.0387114	0.00845574	-0.248009	0.00345237	0.0449163
32.6	-0.0710611	-0.216572	-0.0364709	-0.0216061	-0.200091	-0.00903121	0.0330336	-0.301181	0.0590225	0.0865641
32.7	-0.0712241	-0.244891	-0.0451962	-0.0102857	-0.219382	0.0071081	0.0426805	-0.344265	0.0968263	0.12493
32.8	-0.0840841	-0.268499	-0.0358412	-0.00255956	-0.238007	0.00854734	0.0650511	-0.385399	0.139107	0.133817
32.9	-0.0955452	-0.283571	-0.0577482	0.0067724	-0.255642	0.0215451	0.0587494	-0.420467	0.137245	0.143895
33	-0.106461	-0.306994	-0.0558983	0.00846322	-0.271364	0.0345653	0.0526567	-0.444626	0.139743	0.137793
33.1	-0.132643	-0.334206	-0.0637086	0.0424458	-0.281345	0.0439915	0.0753086	-0.458995	0.130145	0.12819
33.2	-0.154841	-0.356739	-0.0570913	0.0365519	-0.295942	0.0404387	0.0708997	-0.48651	0.133936	0.119994
33.3	-0.169386	-0.370035	-0.0608235	0.0473782	-0.301897	0.0278637	0.0296838	-0.494668	0.125131	0.104293
33.4	-0.18038	-0.3608	-0.0636591	0.0521363	-0.303139	0.0348509	0.0527865	-0.500763	0.127789	0.101041
33.5	-0.146616	-0.30651	-0.0560074	0.0509362	-0.264565	0.0712119	0.0733838	-0.438315	0.128813	0.0777844
33.6	-0.105716	-0.205162	-0.0294295	0.0426642	-0.196984	0.0574988	0.0718768	-0.349973	0.114432	0.0687972
33.7	-0.0757361	0.0213225	-0.022422	-0.0842377	-0.0581973	0.0911057	0.143932	0.0319362	-0.105823	-0.0656897
[truncated: 272 more rows]

## Sheet: Fig2e
Noise_horizontal_position_deg	ROI1	ROI2	ROI3	ROI4	ROI5	ROI6	ROI7	ROI8	ROI9	ROI10	ROI11	ROI12	ROI13	ROI14	ROI15	ROI16	ROI17	ROI18
5	0.00311326	-0.00936396	0.0109906	-9.15884e-05	0.00596134	0.0147367	-0.000253047	0.00276824	0.00418108	-0.00397851	-0.00300198	0.0081081	0.00925515	-0.0170854	0.0166283	0.00618606	0.0137107	0.00653976
10	0.00419157	-0.0140917	-0.0117631	0.00484314	0.00696208	0.000472705	0.00973398	0.0127839	0.0125535	0.000858962	0.0025474	-0.00681655	-0.00785505	-0.0171297	-0.010689	0.00449204	0.025409	0.0215481
15	-0.0122743	-0.0284942	-0.0279891	-0.00226232	0.00503321	0.00767085	0.00571136	0.00670637	-0.00675149	0.00813284	0.00271691	0.0017396	0.00288325	-0.0337634	-0.0346896	-0.0224737	0.0203009	0.0300455
20	-0.0188155	-0.0504992	-0.0514568	-0.0246599	-0.00393743	-0.00910106	-0.00472422	-0.0123902	-0.0522161	-0.0128047	-0.0188434	-0.0106946	-0.00255208	-0.0507159	-0.0505981	-0.0533193	-0.00617658	0.0009144
25	-0.0385102	-0.0941974	-0.0945909	-0.0824817	-0.0548394	-0.0636156	-0.045242	-0.0575337	-0.101086	-0.0615236	-0.0663323	-0.0496233	-0.0300144	-0.0583425	-0.0677552	-0.0685294	-0.0760096	-0.0461685
30	-0.101428	-0.10596	-0.102089	-0.117336	-0.156695	-0.147842	-0.135072	-0.141424	-0.109387	-0.117523	-0.116388	-0.113849	-0.108004	-0.0893826	-0.0802037	-0.0916753	-0.103824	-0.095617
35	-0.0843475	-0.0584422	-0.0755338	-0.0770972	-0.0613651	-0.0835475	-0.111197	-0.0709698	-0.0432438	-0.108212	-0.0736908	-0.0880281	-0.0964882	-0.0630905	-0.0960727	-0.0691316	-0.0900197	-0.111758
40	-0.0485813	-0.0234136	-0.0269868	-0.0345814	-0.00482406	-0.00671072	-0.0344139	-0.0144027	-0.0260645	-0.047369	-0.0180679	-0.0298333	-0.0380774	-0.0379767	-0.0541033	-0.059985	-0.0106311	-0.00865823
45	-0.0198914	0.00142757	-0.00122305	-0.0296027	0.0191606	0.0104302	0.0291374	0.0380047	0.016533	-0.0272472	-0.0119939	0.00400419	-0.00182652	-0.00275028	-0.0162542	-0.022744	0.00242147	0.0021599
50	-0.00735897	0.00165704	0.0160549	0.00329312	-0.00342572	0.0315265	0.0258923	0.0384676	0.0297143	0.012961	0.0117809	0.0021511	-0.00372935	-0.00147688	-0.00335667	-0.00255628	-0.00325424	-0.00314345
55	0.00734445	0.0107913	0.00172568	0.0161664	0.0088004	0.00445827	0.0352395	0.0377309	0.0241937	0.0240974	0.0185255	0.00781511	0.0060682	0.00316709	-0.00455045	0.00491483	0.00287186	0.0116695
60	0.01721	0.013794	0.00759681	0.0124251	0.0193655	0.00548654	0.00247191	-0.000634599	-0.00270827	0.0112954	0.00924253	0.0162044	0.014834	0.0112964	0.00513506	0.00258732	0.0126491	0.00345313
Noise_vertical_position_deg	ROI1	ROI2	ROI3	ROI4	ROI5	ROI6	ROI7	ROI8	ROI9	ROI10	ROI11	ROI12	ROI13	ROI14	ROI15	ROI16	ROI17	ROI18
5	0.00311326	-0.00936396	0.0109906	-9.15884e-05	0.00596134	0.0147367	-0.000253047	0.00276824	0.00418108	-0.00397851	-0.00300198	0.0081081	0.00925515	-0.0170854	0.0166283	0.00618606	0.0137107	0.00653976
10	0.00419157	-0.0140917	-0.0117631	0.00484314	0.00696208	0.000472705	0.00973398	0.0127839	0.0125535	0.000858962	0.0025474	-0.00681655	-0.00785505	-0.0171297	-0.010689	0.00449204	0.025409	0.0215481
15	-0.0122743	-0.0284942	-0.0279891	-0.00226232	0.00503321	0.00767085	0.00571136	0.00670637	-0.00675149	0.00813284	0.00271691	0.0017396	0.00288325	-0.0337634	-0.0346896	-0.0224737	0.0203009	0.0300455
20	-0.0188155	-0.0504992	-0.0514568	-0.0246599	-0.00393743	-0.00910106	-0.00472422	-0.0123902	-0.0522161	-0.0128047	-0.0188434	-0.0106946	-0.00255208	-0.0507159	-0.0505981	-0.0533193	-0.00617658	0.0009144
25	-0.0385102	-0.0941974	-0.0945909	-0.0824817	-0.0548394	-0.0636156	-0.045242	-0.0575337	-0.101086	-0.0615236	-0.0663323	-0.0496233	-0.0300144	-0.0583425	-0.0677552	-0.0685294	-0.0760096	-0.0461685
30	-0.101428	-0.10596	-0.102089	-0.117336	-0.156695	-0.147842	-0.135072	-0.141424	-0.109387	-0.117523	-0.116388	-0.113849	-0.108004	-0.0893826	-0.0802037	-0.0916753	-0.103824	-0.095617
35	-0.0843475	-0.0584422	-0.0755338	-0.0770972	-0.0613651	-0.0835475	-0.111197	-0.0709698	-0.0432438	-0.108212	-0.0736908	-0.0880281	-0.0964882	-0.0630905	-0.0960727	-0.0691316	-0.0900197	-0.111758
40	-0.0485813	-0.0234136	-0.0269868	-0.0345814	-0.00482406	-0.00671072	-0.0344139	-0.0144027	-0.0260645	-0.047369	-0.0180679	-0.0298333	-0.0380774	-0.0379767	-0.0541033	-0.059985	-0.0106311	-0.00865823
45	-0.0198914	0.00142757	-0.00122305	-0.0296027	0.0191606	0.0104302	0.0291374	0.0380047	0.016533	-0.0272472	-0.0119939	0.00400419	-0.00182652	-0.00275028	-0.0162542	-0.022744	0.00242147	0.0021599
50	-0.00735897	0.00165704	0.0160549	0.00329312	-0.00342572	0.0315265	0.0258923	0.0384676	0.0297143	0.012961	0.0117809	0.0021511	-0.00372935	-0.00147688	-0.00335667	-0.00255628	-0.00325424	-0.00314345
55	0.00734445	0.0107913	0.00172568	0.0161664	0.0088004	0.00445827	0.0352395	0.0377309	0.0241937	0.0240974	0.0185255	0.00781511	0.0060682	0.00316709	-0.00455045	0.00491483	0.00287186	0.0116695
60	0.01721	0.013794	0.00759681	0.0124251	0.0193655	0.00548654	0.00247191	-0.000634599	-0.00270827	0.0112954	0.00924253	0.0162044	0.014834	0.0112964	0.00513506	0.00258732	0.0126491	0.00345313
OFF_horizontal_position_deg	ROI1	ROI2	ROI3	ROI4	ROI5	ROI6	ROI7	ROI8	ROI9	ROI10	ROI11	ROI12	ROI13	ROI14	ROI15	ROI16	ROI17	ROI18
2	-0.0661086	-0.0986948	-0.10676	-0.055019	-0.102255	0.0560814	-0.124589	-0.146918	-0.0600633	-0.0417668	-0.155548	0.115785	-0.112945	-0.0563013	-0.0635812	-0.0579305	-0.0342971	-0.04105
4	-0.0836059	-0.0998256	-0.0936269	-0.058322	-0.0721934	-0.100018	-0.133255	-0.154912	-0.0378006	-0.0597289	-0.14881	-0.191484	-0.0711198	-0.0860841	-0.0511227	-0.0481264	-0.0314735	-0.0221313
6	-0.0614347	-0.110684	-0.130832	-0.0353382	-0.0729229	-0.160335	0.0818411	-0.0833731	-0.0694836	-0.0642625	0.24386	-0.145174	-0.137007	-0.0717744	-0.0447142	-0.0399996	-0.0428156	-0.0542051
8	-0.0353446	-0.0858715	-0.107497	-0.0566135	-0.159241	-0.0727859	-0.07229	-0.127582	-0.0710961	-0.0608777	-0.185104	-0.161657	-0.140247	-0.0466688	-0.0648533	-0.0523992	-0.0344465	-0.0580362
10	-0.0760132	-0.107904	-0.125414	-0.0820238	-0.204819	-0.0843976	-0.0230251	-0.0728216	-0.0583503	0.0806612	-0.127327	-0.161145	-0.115919	-0.0400347	-0.0680744	-0.0562647	0.0346161	-0.0450035
12	-0.099963	-0.101876	-0.0639955	-0.0628499	0.141067	0.062098	-0.0336427	0.0969703	-0.0608394	-0.0748327	-0.205827	-0.167766	-0.0941323	-0.0371019	-0.0607434	-0.0422926	-0.0340572	0.0417345
14	-0.0642554	-0.107152	-0.102612	-0.0305549	0.118327	0.0550564	0.0485421	-0.0721258	0.0485315	-0.0616528	-0.197623	-0.170806	-0.109952	-0.0771462	-0.0510073	-0.0655421	0.043601	-0.0307337
16	-0.0619531	0.0738436	-0.058507	-0.0376314	0.0735913	0.103994	0.0855761	0.0530939	0.112586	0.0775266	-0.179856	-0.15551	-0.10929	-0.0495344	-0.0568225	-0.0429329	-0.0252496	-0.0357596
18	-0.0729858	0.100044	0.0906774	0.0932082	0.234317	0.247566	0.131795	-0.0415608	0.077082	0.0498726	-0.157444	-0.128943	-0.0782762	0.0529243	-0.0372773	-0.0363905	0.0374408	-0.0246463
20	0.0369164	0.334825	0.286683	0.0577835	0.257862	0.195116	0.17255	0.163503	0.0662986	-0.0450742	-0.155695	-0.0340454	-0.0274985	0.0506994	0.0682707	0.0333632	-0.05125	-0.0309386
22	0.200853	0.555323	0.570821	0.199012	0.447966	0.35481	0.321601	0.367746	0.11296	0.138456	-0.0873879	0.290385	0.243812	0.108335	0.141496	0.101315	0.0511642	0.0367245
24	0.411507	1.07228	1.02675	0.479088	0.406414	0.454194	0.32986	0.483971	0.153052	0.24218	0.168392	0.67314	0.51127	0.0902067	0.242837	0.193353	0.115803	0.0506503
26	0.956313	1.37571	1.12392	1.00886	0.557359	0.56559	0.292154	0.587215	0.326594	0.352449	0.73085	0.920182	0.714491	0.273538	0.316833	0.591434	0.252457	0.301083
28	1.35096	1.28538	1.36	1.31793	0.617823	0.594196	0.501789	0.857219	0.510503	0.630175	1.11853	0.889715	0.763571	0.266394	0.378654	0.975222	0.388821	0.322155
30	1.17595	0.9284	1.32374	1.18533	0.694754	0.709148	0.30713	0.536298	0.427365	0.41919	1.42951	0.846392	0.668198	0.227644	0.329679	1.00716	0.291801	0.403544
32	1.00362	0.800174	1.05427	0.777891	0.454112	0.511622	0.451083	0.708973	0.280423	0.445038	1.00666	0.661295	0.51002	0.15484	0.415137	0.618417	0.22389	0.207665
34	0.750977	0.698306	0.651342	0.341518	0.484399	0.391845	0.255477	0.565751	0.1171	0.333979	0.720396	0.437955	0.324778	0.0975797	0.284933	0.263705	0.0854296	0.181711
36	0.368985	0.532921	0.34179	0.19464	0.230686	0.275768	0.119306	0.252512	-0.0586007	0.0954239	0.32386	0.233198	0.152966	0.146275	0.152339	0.120912	0.0572621	0.144371
38	0.26188	0.433475	0.111918	0.0704106	0.239882	0.218023	0.0503855	0.0896778	0.0357675	-0.0428879	-0.0762663	0.120221	-0.0465088	0.0306395	0.041049	0.0506123	0.0422539	0.0723702
40	0.240159	0.17859	-0.0475886	-0.0497619	0.282618	0.0929734	0.10448	0.148764	-0.0655688	0.058361	-0.128789	-0.124981	-0.0929245	-0.0349105	0.0727565	-0.0355711	-0.0250826	-0.0520655
42	0.232656	-0.0657563	-0.0765279	-0.063154	0.263418	0.133253	0.0591112	0.0913945	0.0537663	-0.046927	0.107643	-0.130116	0.0385125	-0.0869907	-0.0319218	-0.0683728	-0.0381529	0.043502
44	0.112413	-0.062872	-0.102601	-0.0745875	0.0858417	0.112085	-0.0469466	-0.095398	-0.0625457	-0.0544887	-0.173079	-0.0845579	-0.0801688	-0.0731069	-0.0722093	0.0644378	-0.0192314	-0.0378119
46	0.0942216	-0.070579	-0.0746468	-0.0593499	0.199974	0.0457602	-0.045912	-0.130539	-0.0468439	-0.0552475	-0.1605	-0.103395	-0.0968961	-0.0574488	0.0604258	-0.0448436	-0.0386395	-0.0317875
48	-0.0914388	-0.0923734	-0.0655825	-0.0512032	0.230528	0.0367598	-0.0622277	-0.0731063	-0.0243804	-0.0563026	-0.0709384	-0.134641	-0.0767235	-0.0604171	-0.0360362	-0.0752463	-0.0345977	-0.0436474
50	-0.039956	-0.110513	-0.107692	-0.0600693	0.0722907	0.040437	-0.0478161	-0.103694	-0.0576785	-0.0709591	-0.171623	-0.117937	0.0849472	-0.0699837	-0.0655579	-0.0630327	-0.0314593	-0.0403176
OFF_vertical_position_deg	ROI1	ROI2	ROI3	ROI4	ROI5	ROI6	ROI7	ROI8	ROI9	ROI10	ROI11	ROI12	ROI13	ROI14	ROI15	ROI16	ROI17	ROI18
2	-0.102366	-0.0997873	-0.0801384	-0.0465658	-0.0818381	-0.105947	-0.038357	-0.0657512	-0.0240792	-0.0279861	-0.131431	-0.0520121	-0.0673293	-0.0503616	-0.0433246	-0.0556588	-0.0329049	-0.0467641
4	-0.0598029	-0.0881359	-0.127767	0.0461636	0.0602602	-0.0699269	-0.0751399	-0.0773301	-0.0510061	0.0794225	-0.126545	-0.11531	0.0638332	-0.0490034	-0.0273987	-0.0764503	-0.0320573	-0.0530199
6	-0.0924345	-0.0659052	0.180594	-0.0752075	-0.0873105	-0.0342823	-0.0654336	-0.0294947	0.0332352	-0.060958	-0.126508	-0.130468	0.0312073	-0.0337291	-0.0425499	0.0209602	-0.0554067	-0.0677147
8	-0.090773	-0.102359	-0.115346	-0.05175	-0.0616495	-0.0643969	-0.0505253	-0.11062	0.0636832	-0.0484978	-0.152799	-0.133984	-0.0571385	0.0478353	-0.0408016	-0.0360269	-0.0368936	-0.0569177
10	-0.131611	-0.0842182	-0.109703	0.148284	0.0499634	-0.104376	-0.0556072	-0.0498918	-0.0853221	0.0241781	-0.104527	-0.120873	-0.0529289	0.0343546	-0.0757448	-0.08114	-0.0566006	-0.0514726
12	0.16258	-0.105869	-0.113461	-0.0626505	-0.0657123	0.0527233	-0.0531647	-0.0387663	-0.0416402	-0.0601328	-0.118031	-0.0903348	-0.0846642	0.0444783	-0.0549566	-0.0560023	-0.0437931	-0.0662284
14	-0.0941596	0.149001	-0.123483	-0.0565626	0.0602982	-0.107704	0.0436558	-0.086666	-0.0721099	0.0791813	-0.0930679	-0.130277	-0.0961627	-0.0282383	-0.0350996	0.0364866	-0.0532348	-0.0158449
16	0.0701138	-0.119361	-0.149561	-0.0623653	0.0406956	-0.0531801	-0.0775111	-0.0311807	0.029401	-0.049804	0.07442	-0.0824015	-0.0913547	-0.0517796	-0.0241492	0.0297579	-0.0635163	-0.0498616
18	-0.062848	0.121812	-0.106594	-0.0345353	0.189986	0.108851	0.0707575	0.115723	0.0565866	0.0879575	0.134535	-0.0486196	-0.0371142	-0.026644	-0.0464799	0.044948	-0.0633434	-0.0374861
20	0.0740666	0.0981783	0.135837	0.022078	0.117002	0.131072	0.100106	0.0615834	-0.0567037	0.0546517	0.130424	0.245746	0.202711	-0.0247069	0.0252426	0.0568086	-0.055306	-0.0355124
22	0.227267	0.4128	-0.0942689	0.0813558	0.300525	0.167537	0.218314	0.169956	0.110705	0.162645	0.0664104	0.376783	0.41147	0.0573929	-0.03766	0.112459	0.0447767	0.0678162
24	0.63765	0.898926	0.489082	0.440748	0.581988	0.425251	0.271916	0.298672	0.112525	0.155372	0.211102	0.405748	0.380804	0.0604871	0.0938471	0.179367	0.219555	0.375696
26	1.5321	1.1732	1.08124	0.654445	0.701522	0.504805	0.435453	0.811024	0.158821	0.416578	0.673375	0.536287	0.212028	0.172735	0.164276	0.604171	0.60298	0.65124
28	1.42458	1.53684	1.40809	1.21792	0.565835	0.609945	0.465393	0.775165	0.585641	0.538169	1.00469	0.603448	0.233788	0.323421	0.387935	0.659226	0.643791	0.761196
30	1.26766	1.20775	1.58056	1.083	0.743565	0.59215	0.511663	0.856724	0.691699	0.440263	0.998263	0.609336	0.438637	0.366896	0.53106	0.530474	0.600395	0.633667
32	1.07178	0.861551	1.31386	0.528964	0.641886	0.654742	0.330124	0.470573	0.474112	0.339985	0.726826	0.460411	0.545664	0.334465	0.442535	0.243976	0.301879	0.359187
34	0.594372	0.650424	1.10025	0.214566	0.387121	0.607741	0.227466	0.227788	0.186354	0.114253	0.34827	0.385023	0.515358	0.16239	0.245265	0.153213	0.169357	0.257721
36	0.183431	0.31574	0.555702	0.117881	0.39843	0.268753	0.123762	0.148572	-0.041253	0.050081	0.0761236	0.120546	0.23689	0.0586104	0.20952	0.0842904	0.0288322	0.0950642
38	0.0904745	0.095798	0.314087	0.0916373	0.23742	0.208406	-0.0668909	0.0786516	-0.0371878	-0.0450972	0.142319	0.0669778	0.177077	0.0455177	-0.0346359	0.0473175	-0.0379068	-0.051402
40	0.134071	0.0398991	0.184756	0.0299413	0.260062	0.296872	0.0297402	-0.0512848	-0.0472943	-0.0459576	-0.0407482	0.0926206	0.0485966	-0.0469553	-0.0337902	0.0433306	-0.0468035	-0.0397375
42	-0.0579066	0.0529846	0.0526672	-0.03978	0.106838	0.160883	0.109321	-0.0939967	-0.0337806	0.0590808	0.101894	0.0471004	-0.0586327	-0.0435586	-0.0704647	0.045765	-0.0333305	-0.0457053
44	-0.081015	-0.0813	0.0849897	-0.0583162	-0.064521	-0.0444688	-0.0316674	-0.045577	-0.0898647	0.0434924	-0.115104	-0.0647616	0.0491223	0.0411016	-0.0607681	-0.0399419	0.0518037	-0.045653
46	0.0474923	-0.0572411	-0.0289135	-0.0540426	0.0596825	-0.0784123	-0.0418383	0.13302	0.0382844	-0.068283	-0.101892	-0.0670584	0.0667831	-0.0774189	-0.0409778	-0.0343425	-0.0400616	-0.0686023
48	-0.0832512	-0.0361839	-0.0347514	-0.0498675	0.0618257	0.0751415	-0.0681685	-0.0532917	-0.0396273	-0.0639256	-0.112276	-0.0989132	0.032949	-0.0246035	-0.0511133	-0.0550049	-0.0302913	-0.0395212
50	0.127331	-0.0710461	-0.0858424	-0.039297	0.0655085	0.0487961	0.0559535	-0.0624419	-0.0655963	-0.0271479	0.149818	-0.036029	0.038511	-0.0361352	-0.0439742	-0.0436617	-0.0529138	-0.0442976
ON_horizontal_position_deg	ROI1	ROI2	ROI3	ROI4	ROI5	ROI6	ROI7	ROI8	ROI9	ROI10	ROI11	ROI12	ROI13	ROI14	ROI15	ROI16	ROI17	ROI18
2	-0.0903779	0.11033	0.103118	0.146098	-0.0894865	-0.116221	-0.0968358	-0.112351	0.171065	0.146694	-0.0510004	-0.016767	-0.0982017	0.151644	-0.131963	0.147651	0.0651219	0.0973926
4	0.0354833	0.0680294	0.0926684	0.195326	-0.130969	-0.0996878	-0.0790612	0.158254	-0.155656	0.206602	-0.035043	-0.0686814	0.0616704	-0.0683046	0.143937	0.193013	0.0226773	0.0608194
6	0.0994244	0.101754	0.0997792	0.142531	-0.123758	0.0474916	-0.11265	0.0576659	0.340907	-0.172821	0.0151425	0.0605556	0.0774451	0.0764071	0.0942739	0.257936	-0.0547789	0.0772202
8	0.0595807	0.0753319	0.0479032	0.101292	0.0729336	0.0721374	0.0925493	0.20302	0.43507	0.149654	-0.0766509	0.0691525	0.0466521	-0.104582	0.0976826	0.310434	0.121114	0.0864485
10	0.125682	-0.0512186	0.053588	0.101734	-0.129085	0.102656	0.0576269	-0.160664	0.401135	0.0849163	0.0643448	0.0489788	0.0348377	0.0289924	0.144178	0.0847663	0.0570541	0.0181217
12	0.0473601	-0.037436	0.0786535	0.0704646	-0.148642	-0.18579	0.115289	0.150581	-0.0893076	0.213597	-0.0403562	0.038995	-0.078266	0.0844773	-0.0458645	-0.0810431	-0.0416304	-0.0790434
14	-0.0396772	-0.108093	-0.0547451	-0.146978	-0.215578	-0.16575	-0.165073	-0.116498	0.133495	-0.14002	-0.0397742	-0.104752	-0.0474475	-0.0722617	-0.095156	0.0739053	-0.0277001	-0.0718005
16	-0.111568	-0.143283	-0.0955914	-0.0610741	-0.293954	-0.155627	-0.107893	-0.15529	-0.231189	-0.222044	-0.0738827	-0.0931165	-0.120209	-0.0502211	-0.110806	-0.147012	0.0540762	-0.0877149
18	-0.23034	-0.196772	-0.0848477	-0.141721	-0.278624	-0.255108	-0.216848	-0.207905	-0.288922	-0.228782	-0.147283	-0.194042	-0.0303968	-0.130378	-0.164245	-0.326499	-0.106702	-0.181148
20	-0.291801	-0.218551	-0.145037	-0.052906	-0.330096	-0.284413	-0.244287	-0.253789	-0.326781	-0.278302	-0.163016	-0.151817	0.0529783	-0.105314	-0.157	-0.216551	-0.210164	-0.235661
22	-0.315778	-0.306303	-0.189149	-0.197303	-0.359264	-0.268718	-0.292042	-0.224187	-0.33558	-0.281333	-0.266338	-0.166	-0.196197	-0.115855	-0.229392	-0.387196	-0.242332	-0.242644
24	-0.375029	-0.372518	-0.340744	-0.218669	-0.342667	-0.335171	-0.310047	-0.255333	-0.361059	-0.286112	-0.416394	-0.319394	-0.285387	-0.128195	-0.224778	-0.362598	-0.327552	-0.340503
26	-0.414817	-0.411014	-0.398694	-0.294705	-0.348695	-0.336288	-0.302586	-0.295771	-0.342019	-0.309338	-0.395893	-0.389613	-0.3108	-0.134691	-0.212538	-0.404637	-0.287365	-0.350123
28	-0.362528	-0.44124	-0.394783	-0.321275	-0.337549	-0.312969	-0.314519	-0.336836	-0.357596	-0.315076	-0.470295	-0.404709	-0.34063	-0.0942099	-0.246007	-0.37737	-0.294786	-0.365735
30	-0.376497	-0.388363	-0.417008	-0.2818	-0.295375	-0.338213	-0.278	-0.342301	-0.310955	-0.305031	-0.47552	-0.400488	-0.336407	-0.154506	-0.252699	-0.390189	-0.284625	-0.350827
32	-0.380043	-0.335611	-0.389247	-0.286676	-0.269453	-0.299915	-0.28061	-0.286337	-0.348973	-0.260627	-0.459247	-0.374604	-0.253245	-0.149885	-0.200092	-0.388418	-0.268068	-0.327271
34	-0.308345	-0.236419	-0.304453	-0.274246	-0.254027	-0.225415	-0.250395	-0.226476	-0.320866	-0.284552	-0.464499	-0.26399	-0.211853	-0.125285	-0.206888	-0.392493	-0.285482	-0.360252
36	-0.179483	-0.252831	-0.284356	-0.134046	-0.243893	-0.233639	-0.174938	-0.157879	-0.260372	-0.288432	-0.378616	-0.218114	-0.0825558	-0.117448	-0.178861	-0.34449	-0.203792	-0.211606
38	-0.197388	-0.282678	-0.176685	-0.0797644	-0.077405	-0.0981166	-0.188166	-0.157367	-0.258805	-0.233796	-0.254333	0.0920017	-0.126878	-0.111559	-0.165697	-0.238256	-0.0548335	-0.139459
40	-0.208325	-0.177088	-0.144933	-0.130604	-0.257346	-0.206213	0.126595	-0.17069	-0.118592	-0.227023	-0.244146	-0.114281	0.122878	-0.105044	-0.201819	-0.282821	0.043801	0.0423193
42	-0.280834	-0.153705	-0.124447	0.0829153	-0.151338	-0.149661	-0.139081	-0.137615	0.219088	-0.145309	0.0869446	0.135366	0.141126	-0.0457395	-0.113017	-0.293681	0.144526	0.0973329
44	-0.1895	-0.173499	-0.111423	-0.0843197	-0.199917	-0.194341	-0.119167	-0.0681741	0.442011	-0.139599	-0.154061	0.129591	-0.0616706	-0.0678256	-0.104039	-0.0827731	-0.0364268	-0.0577901
46	-0.14765	-0.0713812	-0.0525744	-0.104543	-0.215244	-0.144042	-0.141386	-0.111712	0.508418	-0.174217	0.0754539	-0.0409405	0.0593486	0.0291502	-0.140455	0.423303	0.0639362	0.0789723
48	-0.123148	-0.0782113	-0.0738801	0.227994	-0.153559	-0.143779	-0.108124	0.0620543	0.332853	0.307035	0.109479	0.0662707	0.0475967	-0.0687371	0.0408191	-0.191805	0.158183	0.1206
50	0.042266	-0.0368394	0.0750056	0.137285	-0.171419	-0.111746	-0.0749376	-0.116355	0.401308	-0.112507	0.0801534	0.0356329	0.0528143	0.0227639	0.160537	0.357304	0.0544467	0.104334
ON_vertical_position_deg	ROI1	ROI2	ROI3	ROI4	ROI5	ROI6	ROI7	ROI8	ROI9	ROI10	ROI11	ROI12	ROI13	ROI14	ROI15	ROI16	ROI17	ROI18
2	-0.0875379	-0.0770355	-0.0642383	0.0805345	-0.0547234	0.0472535	-0.138582	-0.0851973	-0.128783	-0.164906	0.275979	-0.113218	-0.0885238	0.123492	0.231913	0.386953	0.0344667	0.183137
4	-0.0621611	0.0882414	0.132089	-0.0762823	-0.0656642	-0.0473209	-0.0911937	-0.149459	0.15701	-0.191472	0.321607	0.0964806	0.0990256	0.120982	0.155506	0.399694	0.107575	0.0720229
6	0.152123	-0.117964	0.0760826	-0.0922082	-0.100001	0.0995818	0.054457	-0.166409	-0.144556	-0.0994405	0.26652	-0.184636	0.216087	0.225295	0.165047	0.367307	0.105459	0.0943836
8	0.0650489	0.109251	0.10699	-0.0562085	-0.0435208	-0.0774666	0.0202199	0.0679775	0.310219	-0.163319	-0.18469	0.127757	0.104297	-0.14292	-0.162383	-0.263992	0.068128	0.0903218
10	0.136987	0.139246	0.10848	-0.0424453	-0.0496957	0.0355245	-0.0682365	0.193265	0.171725	-0.14618	-0.0757306	-0.11832	0.102435	0.0560854	0.0801231	0.365614	0.116979	-0.0593795
12	0.163765	0.115245	0.183694	0.109908	-0.137515	-0.0473579	0.0617452	-0.036856	-0.235232	-0.20515	-0.107472	0.116013	0.0716044	0.0894318	0.0937555	0.20912	0.0894893	0.102621
14	0.0678642	0.14282	0.222465	0.148677	-0.147163	-0.141374	-0.0956084	-0.0666651	-0.137645	-0.193456	-0.302816	-0.0943781	0.192021	-0.129974	-0.111739	-0.23701	0.0587226	0.0784969
16	-0.0433437	0.171549	0.147965	0.153106	-0.183894	-0.138818	-0.0786633	0.0853367	-0.170035	-0.254212	-0.331621	-0.174538	0.0834299	-0.0982786	-0.112719	-0.284999	-0.0236456	0.0851934
18	-0.155518	0.0802489	0.114782	0.159823	-0.284841	-0.219674	-0.209513	-0.0945733	-0.249116	-0.209047	-0.337079	0.056326	-0.079544	-0.0867041	-0.0899558	-0.308223	-0.2163	0.0496054
20	-0.125841	0.0604979	0.113267	0.231112	-0.239811	-0.236679	-0.210918	-0.169217	-0.263219	-0.239742	-0.321579	-0.15472	0.0845883	-0.115777	-0.184279	-0.347325	-0.305929	0.167605
22	-0.269443	-0.247587	-0.129503	0.0794044	-0.318306	-0.254986	-0.298292	-0.255517	-0.258843	-0.226428	-0.262866	-0.211341	-0.0774308	-0.154799	-0.183497	-0.324446	-0.340637	-0.208057
24	-0.371008	-0.253452	-0.264755	-0.0753992	-0.334211	-0.339306	-0.312052	-0.341671	-0.296703	-0.226486	-0.272471	-0.275549	-0.12184	-0.153728	-0.211565	-0.320662	-0.300052	-0.297815
26	-0.456425	-0.398391	-0.408716	-0.11001	-0.318126	-0.372883	-0.307809	-0.368551	-0.246967	-0.191594	-0.240198	-0.246774	-0.1599	-0.128034	-0.190029	-0.286122	-0.342222	-0.346351
28	-0.520133	-0.460722	-0.34738	-0.146834	-0.312036	-0.361328	-0.337888	-0.415192	-0.27858	-0.146748	-0.266706	-0.246477	-0.170673	-0.175265	-0.212482	-0.314964	-0.322289	-0.409708
30	-0.491019	-0.507493	-0.423252	-0.138233	-0.315079	-0.319165	-0.31843	-0.384589	-0.25397	-0.214015	-0.289844	-0.172616	-0.16597	-0.130796	-0.152182	-0.321633	-0.343488	-0.304123
32	-0.414032	-0.453402	-0.412015	-0.0720113	-0.333523	-0.327797	-0.278157	-0.328323	-0.264916	-0.198283	-0.317381	-0.256036	-0.101121	-0.155922	-0.157795	-0.250964	-0.264433	-0.289099
34	-0.402741	-0.273339	-0.291547	0.0773095	-0.296537	-0.292679	-0.207448	-0.289075	-0.240045	-0.209169	-0.249978	-0.166363	-0.116779	-0.124735	-0.181371	-0.251469	-0.274483	-0.265956
36	-0.262142	-0.13197	-0.217883	0.128324	-0.266403	-0.259173	-0.192577	-0.226505	-0.266679	-0.146487	-0.307242	-0.0803635	-0.125997	-0.161505	-0.201871	-0.254566	-0.271787	-0.271679
38	-0.21004	-0.209078	-0.0823471	-0.0968167	-0.189588	-0.304709	-0.193597	-0.132276	-0.2598	-0.193996	-0.207791	-0.0776101	-0.105615	-0.130093	-0.16739	-0.243199	-0.221434	-0.190593
40	-0.184729	-0.14967	0.107862	0.139021	-0.200214	-0.165363	-0.182254	-0.130512	-0.172967	-0.200565	-0.340612	0.39074	-0.0981426	0.251123	0.315842	0.234579	-0.190853	-0.218095
42	-0.339358	-0.101254	-0.121883	0.130005	-0.145585	-0.199104	-0.204741	-0.135892	-0.135539	-0.192073	-0.0949163	0.330713	0.363051	-0.12249	-0.170842	-0.276474	0.0840535	-0.085004
44	-0.239439	-0.130847	0.0593467	0.161729	-0.180113	-0.163387	-0.112541	-0.100611	-0.119867	-0.215755	0.0825388	0.192916	0.308641	-0.168014	-0.187759	-0.332836	-0.0938227	0.0947007
46	-0.16189	-0.299447	-0.0501624	0.145584	-0.211818	-0.18557	-0.133448	-0.1967	-0.315341	-0.164306	0.134119	0.293916	0.208293	0.110647	0.0856005	-0.17461	-0.0476042	0.0305716
48	-0.0698454	-0.216889	0.158929	-0.116638	-0.0604223	-0.212224	-0.116753	0.110917	-0.212871	-0.229834	0.270464	0.203014	0.236987	-0.131477	-0.127307	-0.178904	0.0860986	-0.0276635
50	-0.0777496	-0.132272	-0.2738	-0.0277143	-0.0768027	-0.0467191	-0.127711	-0.1264	0.138191	-0.172032	0.274325	0.1478	0.126913	0.0732435	0.0731822	0.170262	-0.055028	-0.0467721

## Sheet: Fig3b
Time_seconds_Tm4	ROI1	ROI2	ROI3	ROI4	ROI5	ROI6	ROI7	ROI8	ROI9	ROI10	ROI11	ROI12	ROI13	ROI14	ROI15	ROI16	ROI17	ROI18	ROI19	ROI20	ROI21	ROI22	ROI23	ROI24	ROI25	ROI26	ROI27	ROI28	ROI29	ROI30	ROI31	ROI32	ROI33	ROI34	ROI35	ROI36	ROI37	ROI38	ROI39	ROI40	ROI41	ROI42	ROI43	ROI44	ROI45	ROI46	ROI47	ROI48	ROI49
0	0.0803122	0.102222	0.102708	0.0891357	0.181969	0.183547	0.260127	0.181301	0.136695	0.193793	0.160627	0.0056972	0.0110036	0.0257229	0.0301293	0.0445521	-0.0149371	0.0980151	0.0126296	0.0552808	0.0607148	0.0279147	0.0416882	0.0404975	0.0380199	-0.0134027	0.0353544	0.0340981	0.0151586	0.0692443	0.0502208	0.101138	0.050232	0.1108	0.0246345	0.194522	0.181874	0.184963	0.0919397	0.142976	0.204189	0.280631	0.251925	0.260733	0.289122	0.464203	0.365075	0.369172	0.30686
0.1	0.105041	0.0989345	0.0945993	0.0381058	0.127587	0.200288	0.18607	0.150292	0.149324	0.176043	0.220431	0.0219652	-0.0207344	0.0239949	0.0510046	0.0709614	0.0705007	0.103671	-0.0348061	0.0607218	0.0521015	-0.00989559	0.0535398	0.0322004	0.0285931	0.0277057	0.0341786	0.0880342	-0.0011562	0.0824293	0.0703624	0.112153	0.0717208	0.106979	0.0689455	0.145139	0.181937	0.18402	0.071739	0.121285	0.198447	0.239483	0.239115	0.221874	0.261876	0.386823	0.352513	0.220337	0.266021
0.2	0.0967509	0.0987234	0.0865489	0.084027	0.108028	0.145298	0.142942	0.168062	0.153916	0.150877	0.208142	-0.0223935	0.0386694	0.00397308	0.0537497	0.0765677	0.0329572	0.0301465	0.0187289	0.039903	0.0496242	0.0110362	-0.00985824	0.0286597	0.0391449	0.0286366	0.07602	0.0376446	0.0458962	0.0300793	-0.0454573	0.0680767	0.0885959	0.0744627	0.0583138	0.100521	0.136228	0.0994798	0.0525761	0.135543	0.195523	0.217433	0.210071	0.201367	0.196312	0.324887	0.293291	0.217132	0.233782
0.3	0.0696444	0.0714596	0.0740447	0.109485	0.118837	0.123981	0.156372	0.135582	0.103837	0.106457	0.170475	0.003438	-0.0127041	0.00452277	0.0120136	0.0360448	0.05287	0.0284224	-0.019181	0.0365622	0.0235219	0.0295235	-0.0118838	0.00692072	0.0447322	-0.0173452	0.0156877	0.0177479	0.0338195	0.0742067	0.0255527	0.0708943	0.0917268	0.106936	0.0349034	0.101064	0.114909	0.043082	0.0617281	0.129707	0.154689	0.182913	0.17665	0.183064	0.179396	0.261328	0.236804	0.217115	0.22804
0.4	0.0723302	0.0648269	0.0836697	0.122168	0.0963157	0.100406	0.173647	0.065031	0.0710986	0.0705187	0.126128	0.00888944	0.00805217	0.0112904	0.0190739	0.0380985	0.0317392	0.0286918	0.0313509	-0.00625212	0.0158951	0.0197088	0.0350015	0.0181064	0.00516542	-0.00115546	0.0381474	0.0140193	-0.0128086	-0.0148417	0.0130663	0.0497926	0.0787916	0.0698368	0.0344369	0.120596	0.125592	0.0473747	0.0739554	0.095924	0.0811373	0.157234	0.177279	0.162347	0.171337	0.277231	0.219994	0.180498	0.208414
0.5	0.065991	0.0705809	0.102421	0.111188	0.0935656	0.0927608	0.139894	0.0574086	0.105228	0.0859337	0.108285	-0.0234436	0.0186802	-0.00550932	-0.00526667	0.0429402	-0.0107932	0.00993436	0.0241738	0.0364173	0.0222871	0.0275913	0.0313697	0.0415138	-0.0190405	-0.0229602	0.0171282	0.00142439	0.000962785	0.0162305	-0.00651712	0.0501906	0.0644407	0.0844237	0.0907094	0.11832	0.111743	0.0749581	0.0645846	0.0639483	0.0468115	0.141625	0.153291	0.15163	0.151736	0.286141	0.203319	0.170189	0.174586
0.6	0.0494376	0.0587066	0.106214	0.0923039	0.0994468	0.103034	0.0931676	0.0614889	0.139865	0.121526	0.119666	-0.0189289	0.0220914	-0.0109681	-0.0039751	0.0251143	0.000482872	0.0342195	0.0195635	0.0460588	0.0120659	-0.00414701	0.0449635	0.0472032	0.00101513	-0.0151642	0.0319836	-0.00333759	0.0221309	0.0393292	0.00862311	0.0390744	0.0395195	0.0786702	0.0742392	0.080838	0.0793429	0.0981639	0.0378341	0.0630568	0.077089	0.105209	0.0959314	0.159619	0.149822	0.200058	0.169168	0.165446	0.154803
0.7	0.0372229	0.0287771	0.0912629	0.0907426	0.0677056	0.103803	0.0972577	0.0420257	0.120098	0.124429	0.125961	0.0080429	0.0062348	-0.0212988	0.00759306	0.0301561	0.0107251	0.039039	0.0213086	0.0549294	0.0133738	-0.025307	0.0499476	0.0315098	0.0202153	0.000379184	0.0360568	-0.00224354	0.0361496	0.0251517	0.016388	0.0395386	0.0489845	0.0739379	0.0259665	0.041362	0.0824731	0.0936665	0.0106485	0.0870459	0.0771064	0.0847125	0.113589	0.166052	0.118159	0.20661	0.150831	0.129163	0.122441
0.8	0.0143807	0.0163461	0.0759944	0.0905447	0.0461172	0.0896323	0.116561	0.0850404	0.102157	0.099598	0.107869	0.0184658	-0.0123806	-0.0226728	-0.00392868	0.0400697	0.00176545	0.0220063	0.00825975	0.0473365	0.0248838	-0.00826848	0.0261602	0.025727	0.0183048	0.000916599	0.011933	-0.000515538	0.0270361	0.0151225	0.00851002	0.0570671	0.0621628	0.084958	0.0203858	0.0550196	0.0336768	0.0964262	0.0238615	0.0824594	0.0503067	0.145403	0.0733243	0.155729	0.125668	0.187314	0.091264	0.0862882	0.148847
0.9	0.0299412	0.049061	0.0777802	0.0675627	0.0951537	0.0777576	0.0513597	0.0589172	0.110211	0.0737886	0.101743	0.00878265	-0.00522945	0.0107186	-0.0139164	0.0181055	0.00566109	0.0391087	0.00298624	-0.0208704	0.0222536	-0.00098737	0.0203541	0.03738	0.0184785	0.00241815	0.0183238	-0.00103344	-0.010164	0.0204366	0.0260008	0.0586722	0.0422412	0.0766207	0.0373321	0.0700151	0.0316153	0.0585271	-0.018648	0.0489095	0.010461	0.0404944	0.123496	0.0600075	0.0859449	0.147988	0.0810294	0.123161	0.0961526
1	0.00437853	0.044366	0.0602438	0.0484771	0.110426	0.0911318	0.0577372	0.0559285	0.130585	0.146222	0.0974018	-0.00766619	-0.000641076	0.020829	0.0296024	0.0462013	-0.0214711	0.0271932	0.0408846	-0.015547	0.0397209	-0.0130244	0.0521348	0.0118028	0.0177403	-0.0114951	0.0351748	-0.00934008	-0.00761365	0.0252016	0.0585059	0.0450109	0.0919842	0.0661479	0.025465	0.028266	0.0686132	0.0235272	-0.0200623	0.0517868	0.0103983	0.0872239	0.0620694	0.0706712	0.0850332	0.0827645	0.0131732	0.0700462	0.0613057
1.1	0.0208925	0.023915	0.0281642	0.0716844	0.0778698	0.0475359	0.10002	0.0852512	0.0969347	0.0953346	0.14419	-0.00881504	0.00043453	0.0117098	0.045507	0.0379669	0.0350302	0.0150459	0.0135102	-0.0492341	0.0101534	0.0154797	0.0386337	0.0342003	0.0414226	0.0127804	0.0340042	0.0383544	-0.00905285	-0.000766321	0.0768012	0.0265624	0.00501588	0.0906908	0.032793	0.0241031	0.0514145	0.0414005	0.0584604	0.110646	0.0559176	0.0335031	0.0324351	0.0323687	0.110438	0.0939078	0.0867285	0.0637616	0.0810437
1.2	-0.0278453	0.0355579	0.0254775	0.0558506	0.0807773	0.0576056	0.0863548	0.0853772	0.0733551	0.0949419	0.144506	-0.00196014	-0.016418	-0.0133138	-0.0311917	0.0418609	0.0162018	0.0344186	-0.0186434	-0.016128	0.003875	-0.0284409	0.0308902	0.0678981	-0.00519163	-0.00282395	0.0332984	-0.00530538	-0.0252765	-0.0299302	0.0132001	0.0498242	0.0368716	0.0262375	0.0123856	0.0339524	-0.00337356	0.0350887	0.0376065	0.0683551	0.0424259	0.079155	0.0132687	0.0551918	0.0491206	0.102557	0.0263797	0.0570713	0.0178736
1.3	0.00794223	0.00469419	0.0104965	0.0706853	0.0297367	0.0456238	0.0427215	0.0364682	0.0440629	0.110885	0.0644295	-0.0162667	-0.0153622	-0.00302076	-0.0201657	0.0137637	-0.0111662	0.0365419	-0.0192902	0.0116762	0.0288362	-0.0148178	0.0482621	0.0352773	0.0376153	0.00124081	0.0201455	0.00237693	-0.0129547	-0.00129801	0.0376674	0.0511613	0.0310694	-0.00448349	-0.0346575	0.0433902	-0.0156034	0.0563445	0.0427599	0.0253782	0.0531093	0.0421182	0.03527	0.0788784	0.0165784	0.0757308	0.0069883	0.0406974	0.0289826
1.4	-0.0185002	0.00772178	-0.00764789	0.0569508	0.0831113	0.0287665	0.0481387	0.0316298	0.06567	0.100119	0.0564669	0.00233987	0.00598884	-0.0225846	-0.0196998	0.033072	-0.00370814	0.0412573	-0.0170127	-0.048726	0.0173158	-0.0153432	0.0381856	0.0257479	0.0287829	0.0224339	0.0125333	-0.0188736	0.0137779	0.0141234	0.0134218	0.0422005	-0.0106101	-0.000754707	0.0294198	0.0497242	0.0350047	0.0315776	0.0440044	0.0421754	0.0323714	0.0160124	0.0587817	0.0928142	0.0350899	0.07491	0.0457631	0.0412288	0.0419676
1.5	-0.0110022	0.0178534	0.000547319	0.0324268	0.0891502	0.0163992	0.0428575	0.0648299	0.0891769	0.0893998	0.0670939	-0.0199674	0.0117641	-0.018225	-0.0185186	0.037554	-0.0337373	0.0451507	0.0121754	-0.0401013	0.00827625	0.00036194	0.0537972	0.00671177	-0.0132114	0.0507289	-0.00105649	-0.027318	0.0177712	0.00932335	0.0290926	0.00774166	-0.00842304	-0.0106876	0.0448616	0.0254525	0.0311373	0.0154045	0.0244925	0.017452	0.000792217	0.0264762	0.0543611	0.0653279	0.0209621	0.102717	0.0499084	0.064744	0.0182247
1.6	0.0280679	0.02277	0.0189918	0.0105275	0.0193466	0.0168105	0.0457535	0.0779375	0.0641222	0.0812292	0.0377983	-0.0255992	-0.00330033	-0.00270141	0.00719918	0.0265335	-0.051208	0.0156672	0.0264399	0.00373776	-0.00866736	0.0154287	0.0346528	-0.0118133	-0.0165846	0.0274995	-0.0127971	-0.00790933	-0.0241848	-0.00614681	0.0252074	0.00157746	0.00573596	0.00938559	0.0196329	0.000771331	-0.00154747	0.0214219	-0.00189373	-0.00488767	0.00385819	0.0278701	0.0321002	0.0280352	0.0146344	0.088957	0.0217096	0.069682	0.0102647
1.7	0.0229181	0.0212301	0.018547	-0.00111465	-0.00403089	0.0257101	0.0619713	0.0306777	0.0399475	0.0765688	0.0289766	0.00352112	-0.0145839	-0.00590248	0.0264704	0.0106805	-0.00694468	-0.0166032	0.0224894	-0.000896473	-0.0191893	0.0021748	-0.00855079	-0.0136516	0.0182469	-0.0123686	-0.0290849	0.00258556	-0.0410208	-0.0256447	0.00301218	0.00901157	0.00673869	0.0127701	-0.00488022	0.0306358	0.0274049	0.00132775	-0.021169	0.0450859	0.0279528	0.0328454	0.0227871	0.025344	0.0613632	0.0164127	0.038595	0.0367358	0.0217699
1.8	0.00544492	0.000415755	0.016273	0.0112625	0.029679	0.0290649	0.02606	-0.0223328	0.0639612	0.094669	0.0853454	0.00401933	-0.00653253	-0.0139078	-0.00315906	-0.01931	0.0350076	-0.00798972	0.0276589	-0.0179753	0.00487366	-0.0296367	0.00542897	0.000744352	0.0284307	-0.00658235	-0.0387741	-0.0157927	0.0129973	-0.0294861	0.0233232	-0.0081358	0.0140081	-0.0465699	-0.0273257	0.061533	0.0131816	0.000297258	-0.0142314	0.00499497	0.0427285	0.0437641	0.0343933	0.00993452	0.0200631	-0.0249726	0.0720296	0.0100732	-0.00775976
1.9	-0.0268223	0.0309349	0.0407496	-0.00120212	0.0465777	0.0440586	0.0580758	0.0665043	0.0107775	0.0770662	0.0802135	-0.0131354	0.0021122	0.000993469	-0.0347555	-0.0318739	-0.0180055	-0.0147605	-0.00138806	0.0399149	0.0169885	-0.0451282	0.0213373	0.0384108	0.00374778	-0.0371177	0.0274482	-0.011182	0.00583352	0.0102391	-0.00561079	0.0364938	0.0085531	0.00526132	0.00284297	0.00504223	-0.00836949	-0.0400656	-0.0209932	-0.00659351	0.0141318	-0.0464698	0.00899909	0.0285374	-0.0217992	-0.00192213	0.0169415	-0.0232504	-0.0127246
2	-0.00325382	0.0345717	0.00453604	0.0287935	0.0690675	0.0282088	0.0142552	-0.0184721	0.0631919	0.0207848	0.0854019	-0.0195029	0.0197926	-0.0266883	0.0400725	0.0784637	0.000854859	0.0250098	-0.00772386	0.00644455	0.0630862	-0.0260937	-0.0124859	0.0339141	-0.0084592	-0.0061191	0.0838685	-0.00291334	0.0232771	-0.0158241	0.0484458	0.0251691	0.041752	0.0168185	-0.0271783	0.0777412	0.000864282	0.0351805	-0.0399819	0.0140269	0.0155807	-0.0533392	-0.00310839	0.0230214	0.0590939	0.0256639	0.0058862	-0.0138069	-0.00615446
2.1	-0.0103566	0.129135	0.0802194	0.133949	0.0630076	0.100753	-0.00734079	-0.0228896	0.0618421	-0.0285363	0.0566815	0.271672	0.458426	0.522041	0.5615	0.637549	0.657448	0.710795	0.874834	0.427343	0.342154	0.397859	0.507651	0.46831	0.550121	0.475788	0.607492	0.62144	0.557965	0.629206	0.552397	0.699458	0.459561	0.172805	-0.0631907	0.127088	0.0910219	0.134829	0.0606979	0.0513771	0.0295365	-0.0385419	0.0197391	-0.0486291	-0.0229497	0.0312209	-0.0938494	-0.0133631	-0.110783
2.2	0.34215	0.58531	0.611234	0.663834	0.515687	0.490202	0.400005	0.312463	0.464993	0.376915	0.291888	0.605979	0.894665	0.877992	1.09332	1.17936	1.37106	1.47662	1.73872	1.38308	0.489805	0.590655	0.726544	0.709952	0.919334	0.858114	1.04701	1.08195	0.958323	1.11906	0.984416	1.31664	1.33637	0.51183	0.0279355	0.322002	0.308583	0.43606	0.439438	0.292035	0.263539	0.18155	0.196956	0.0902335	0.068736	0.119999	0.0021383	-0.0367546	-0.0647534
2.3	0.688629	1.06387	1.15887	1.19628	1.00832	1.01121	0.839634	0.7697	0.971632	0.949684	0.592706	0.800203	1.18016	1.16531	1.41803	1.50378	1.73311	1.89122	2.21065	1.9783	0.639115	0.729776	0.92196	0.893967	1.14708	1.06613	1.22207	1.14992	0.972553	1.30832	1.23198	1.58869	1.67532	0.718863	0.0794701	0.473463	0.444835	0.713157	0.668344	0.603729	0.503407	0.445672	0.481098	0.326028	0.310588	0.293684	0.0933198	0.068837	-0.0815224
2.4	0.906119	1.39891	1.53972	1.59172	1.34965	1.29776	1.26445	1.20874	1.30152	1.255	0.800743	0.899919	1.32475	1.31849	1.60265	1.59852	1.82063	2.01125	2.26986	2.19782	0.683156	0.77283	0.995036	0.881689	1.15626	1.05718	1.17916	1.06264	0.914825	1.24499	1.23317	1.62473	1.63241	0.697838	0.0578046	0.551962	0.61434	0.834229	0.935603	0.835721	0.763957	0.770213	0.802099	0.644475	0.568178	0.524506	0.173368	0.0815435	-0.0426018
2.5	1.04172	1.57821	1.77505	1.7854	1.56836	1.52572	1.54634	1.44606	1.49863	1.4231	0.933439	0.926997	1.36679	1.35283	1.61152	1.56583	1.73961	1.91514	2.1534	2.13316	0.67131	0.730914	0.973465	0.773068	1.05054	0.931338	1.03253	0.953546	0.811399	1.12152	1.07822	1.52625	1.53946	0.594101	0.011456	0.606546	0.706433	0.939585	1.0787	1.00218	0.961399	1.01241	0.988613	0.824599	0.765384	0.706848	0.30744	0.138988	0.00263418
2.6	1.13698	1.67437	1.90668	1.87728	1.70307	1.72225	1.66615	1.54035	1.57937	1.51031	1.0195	0.873388	1.32317	1.31596	1.507	1.42773	1.59161	1.72185	2.01475	1.93553	0.648065	0.667953	0.902708	0.698535	0.937653	0.81443	0.903704	0.854284	0.663346	1.01529	0.923162	1.36549	1.41809	0.491755	-0.0310235	0.619127	0.715408	0.964532	1.06589	1.06562	1.06621	1.09984	1.08571	0.875383	0.853087	0.757076	0.392463	0.158666	-0.00732105
2.7	1.19504	1.74466	1.96384	1.93979	1.75188	1.76353	1.73886	1.61505	1.55811	1.50566	1.03326	0.78316	1.22928	1.23188	1.42793	1.21203	1.44855	1.54734	1.86374	1.76988	0.598016	0.609702	0.7994	0.661146	0.815758	0.732729	0.825938	0.761316	0.555984	0.875458	0.839264	1.21216	1.18712	0.371715	-0.0808107	0.590573	0.721584	0.918086	1.02481	1.05186	1.1009	1.10565	1.15799	0.891083	0.87614	0.718079	0.359632	0.0978144	-0.019865
2.8	1.22216	1.7791	1.98642	1.92351	1.73963	1.74309	1.81127	1.61675	1.56161	1.522	0.974442	0.75566	1.16988	1.13063	1.31162	1.12244	1.28053	1.35738	1.74557	1.62374	0.571223	0.517405	0.754901	0.635293	0.693647	0.621151	0.692522	0.636161	0.4291	0.724502	0.74694	1.08774	1.05503	0.317703	-0.125417	0.552625	0.720075	0.918924	1.01038	1.04035	1.08253	1.10219	1.15527	0.885665	0.888797	0.677293	0.294332	0.0656088	-0.00952019
2.9	1.22375	1.75374	1.97179	1.90346	1.73083	1.81294	1.76202	1.51509	1.58678	1.47842	0.932007	0.690054	1.08838	1.03448	1.11577	0.980013	1.14962	1.19138	1.53451	1.41419	0.479821	0.451524	0.69691	0.568515	0.743231	0.529224	0.53663	0.580786	0.39483	0.558371	0.606344	0.938779	0.889436	0.365035	-0.112798	0.505193	0.662128	0.886323	0.986287	1.00901	1.03608	1.06989	1.08751	0.850544	0.837682	0.625957	0.264774	0.0304942	-0.0544293
3	1.22708	1.74297	1.89126	1.77529	1.74735	1.76035	1.6898	1.46979	1.38755	1.40508	0.91107	0.680949	1.01033	0.938466	1.08971	0.832775	1.01669	1.08361	1.35173	1.40383	0.39594	0.392438	0.652131	0.508907	0.676846	0.476225	0.422768	0.514251	0.322422	0.611686	0.543984	0.789664	0.752274	0.324297	-0.100531	0.526099	0.621389	0.849669	0.961917	1.00021	0.995345	1.04477	1.04303	0.685343	0.762508	0.551464	0.23789	0.0500729	-0.0419135
3.1	1.26902	1.73029	1.82525	1.70888	1.65722	1.64537	1.59788	1.34297	1.33916	1.41687	0.80536	0.577842	0.909215	0.859424	0.974025	0.72208	0.835098	0.932362	1.13452	1.18688	0.381519	0.349117	0.567864	0.502659	0.553932	0.483402	0.480381	0.438046	0.32001	0.569425	0.563662	0.785279	0.669978	0.239899	-0.0519983	0.488408	0.564853	0.840928	0.890305	0.991261	0.944589	1.01591	0.956413	0.764714	0.664123	0.524264	0.162973	0.0727236	-0.0789436
3.2	1.1961	1.64983	1.77112	1.66154	1.61826	1.50247	1.50732	1.29723	1.27836	1.25408	0.750126	0.536872	0.827905	0.720027	0.864739	0.64916	0.716433	0.768455	1.01915	1.02035	0.323442	0.30443	0.534494	0.45773	0.49379	0.426821	0.413551	0.433434	0.245384	0.483252	0.469115	0.70967	0.596023	0.270583	-0.109593	0.460739	0.468654	0.749071	0.893305	0.835112	0.817641	0.957478	0.889437	0.615959	0.629053	0.55757	0.150947	0.0626044	-0.140591
3.3	1.16226	1.5974	1.67619	1.56368	1.48701	1.4546	1.44804	1.26645	1.16308	1.24832	0.714493	0.481978	0.711594	0.631877	0.726713	0.573233	0.605303	0.670592	0.885498	0.860816	0.292	0.280647	0.462938	0.378567	0.460375	0.374165	0.358314	0.391299	0.205082	0.416595	0.393361	0.653632	0.489233	0.229876	-0.148505	0.374241	0.451088	0.758294	0.750457	0.759873	0.713619	0.823467	0.801953	0.524445	0.569555	0.436078	0.110073	0.0857739	-0.140005
3.4	1.10224	1.50147	1.55777	1.43178	1.37708	1.36793	1.32671	1.18239	1.04656	1.17047	0.616941	0.410639	0.609225	0.552349	0.613896	0.485916	0.498246	0.598011	0.767908	0.737178	0.265668	0.246831	0.376723	0.325484	0.42135	0.321398	0.326226	0.339223	0.193277	0.343417	0.352553	0.570691	0.400883	0.205396	-0.146776	0.384986	0.404542	0.629175	0.676278	0.68867	0.644831	0.724098	0.721406	0.474966	0.519743	0.39006	0.0847493	-0.00603495	-0.129777
3.5	1.03	1.42276	1.44288	1.33644	1.28703	1.22636	1.24496	1.08753	0.913577	1.13303	0.53491	0.336864	0.545519	0.455295	0.539555	0.407619	0.4241	0.493182	0.678536	0.647181	0.220713	0.194984	0.328452	0.30665	0.364282	0.275018	0.295516	0.299734	0.199876	0.293836	0.331814	0.46496	0.345693	0.211277	-0.132665	0.340287	0.360201	0.563183	0.593812	0.595807	0.594976	0.650607	0.678244	0.369673	0.4265	0.329501	0.0635129	-0.0217972	-0.132569
3.6	0.951938	1.34482	1.33512	1.24047	1.19161	1.09543	1.18436	0.990608	0.819486	1.03128	0.511725	0.265788	0.473145	0.39829	0.457575	0.359732	0.385954	0.393158	0.548121	0.556111	0.190695	0.156458	0.303484	0.286139	0.309855	0.267172	0.275893	0.241463	0.224266	0.317218	0.356089	0.418891	0.312109	0.149072	-0.123649	0.322739	0.374043	0.498836	0.530575	0.575619	0.55572	0.544033	0.569887	0.325945	0.341701	0.266908	0.0620254	-0.0246159	-0.120319
3.7	0.910163	1.27607	1.24677	1.13571	1.07221	0.993641	1.09589	0.921399	0.805863	0.868886	0.474672	0.249256	0.389298	0.370983	0.396566	0.337989	0.355991	0.383858	0.406613	0.530159	0.189965	0.133821	0.259119	0.274462	0.313542	0.253814	0.226224	0.208709	0.176238	0.317636	0.388575	0.384085	0.345181	0.138012	-0.151248	0.328577	0.338246	0.41264	0.487219	0.540369	0.503092	0.459948	0.455783	0.334858	0.300963	0.206354	0.0360302	-0.0360329	-0.115461
3.8	0.932472	1.26536	1.17599	1.08027	0.935667	0.878922	1.04014	0.901709	0.775661	0.86532	0.388908	0.201808	0.356936	0.341813	0.341806	0.281199	0.298387	0.327858	0.306905	0.451197	0.175701	0.120745	0.238847	0.257543	0.305054	0.197186	0.237886	0.253384	0.171055	0.284983	0.277647	0.350117	0.229273	0.101434	-0.157014	0.300674	0.255236	0.36091	0.4374	0.463038	0.428698	0.386924	0.389958	0.297126	0.274184	0.152953	0.00593129	-0.0440112	-0.13494
3.9	0.845643	1.14114	1.0503	0.969951	0.869478	0.776043	0.976556	0.771758	0.631612	0.699034	0.398326	0.197379	0.262641	0.284473	0.304916	0.27511	0.264261	0.210593	0.33385	0.414482	0.154397	0.106151	0.235314	0.245167	0.237548	0.16713	0.285046	0.21861	0.170207	0.300676	0.348474	0.377013	0.240071	0.070343	-0.184718	0.233957	0.240349	0.34468	0.370182	0.432529	0.353366	0.287769	0.301916	0.204359	0.223099	0.128103	0.0114371	-0.0644792	-0.12207
4	0.76281	1.06027	1.00881	0.909687	0.757649	0.823074	0.808397	0.739639	0.610869	0.648556	0.387513	0.133291	0.23418	0.20811	0.249436	0.288354	0.228507	0.267725	0.280455	0.334527	0.194826	0.106249	0.215703	0.236095	0.28168	0.170484	0.259496	0.211937	0.133739	0.28539	0.355541	0.335188	0.29482	0.150486	-0.126137	0.170206	0.245684	0.311347	0.306952	0.396772	0.301058	0.267846	0.202345	0.141518	0.16583	0.123902	-0.0102791	-0.0611522	-0.0503228
4.1	0.730146	0.999065	0.946312	0.83035	0.714694	0.72843	0.799336	0.684341	0.597581	0.604515	0.279381	0.123378	0.248249	0.177599	0.224342	0.248556	0.209784	0.274297	0.26799	0.274755	0.13569	0.117629	0.187801	0.232169	0.264602	0.160079	0.220999	0.181559	0.147338	0.237554	0.285048	0.314339	0.299692	0.184811	-0.0933003	0.256532	0.245179	0.271809	0.341582	0.314641	0.285246	0.261894	0.255355	0.160855	0.156207	0.14289	0.0151922	-0.00714447	-0.0775587
4.2	0.618649	0.891965	0.828421	0.707016	0.661528	0.64916	0.740322	0.580076	0.535048	0.544104	0.328117	0.11673	0.221807	0.157427	0.227088	0.17563	0.208078	0.204371	0.225325	0.253084	0.0900872	0.0975697	0.138296	0.176116	0.232913	0.114495	0.189566	0.171718	0.15876	0.182105	0.215078	0.246118	0.204041	0.111021	-0.0744817	0.159616	0.222751	0.212219	0.209022	0.313839	0.221529	0.285107	0.251105	0.160631	0.152371	0.123731	0.0392706	-0.0991395	-0.000365491
4.3	0.49965	0.714931	0.663202	0.559961	0.527023	0.501348	0.596061	0.438917	0.416965	0.396739	0.251556	0.092513	0.164135	0.120935	0.200388	0.123338	0.154242	0.156902	0.181338	0.192783	0.0906016	0.0963039	0.112893	0.129392	0.177885	0.100894	0.151758	0.132923	0.119624	0.143903	0.189386	0.18316	0.12945	0.0285017	-0.058846	0.172098	0.236051	0.224152	0.194632	0.228651	0.195339	0.186042	0.10528	0.142245	0.120248	0.135194	0.011423	0.0523974	0.0130728
4.4	0.43188	0.580533	0.506478	0.45158	0.372572	0.342234	0.453579	0.332088	0.289234	0.341666	0.164591	0.0653807	0.124479	0.0967613	0.141114	0.102181	0.07401	0.135513	0.146442	0.120057	0.0803453	0.101509	0.130183	0.140215	0.128612	0.10007	0.101473	0.0792624	0.0655166	0.123188	0.15728	0.162319	0.127312	-0.00262534	-0.018325	0.138125	0.191054	0.156911	0.189373	0.180266	0.149473	0.121479	0.122664	0.086032	0.128222	0.0899019	0.0286774	0.062382	0.0275565
4.5	0.374465	0.451881	0.375737	0.369074	0.297477	0.263315	0.377756	0.261362	0.204195	0.322031	0.125612	0.0510263	0.110827	0.102236	0.101718	0.0841435	0.0437341	0.0815659	0.0952906	0.0944703	0.0368995	0.0622695	0.144567	0.146207	0.1303	0.0473325	0.0693516	0.0684489	0.0472679	0.0924645	0.0766673	0.149745	0.0982555	-0.009222	0.0701162	0.0882923	0.126471	0.13907	0.140648	0.162966	0.150798	0.151485	0.109436	0.0796414	0.03479	0.07591	0.00825168	0.0739717	0.0203734
4.6	0.314466	0.3578	0.305839	0.276684	0.273313	0.217219	0.307049	0.185689	0.171147	0.251169	0.112717	0.054243	0.0851846	0.0731813	0.087162	0.0686323	-0.000163306	0.0763545	0.0929209	0.00478229	0.0285698	0.0501711	0.110915	0.0693913	0.106214	0.0259038	0.0939263	0.0390557	0.0284636	0.0388314	0.0363599	0.14325	-0.00539634	0.0115503	0.148316	0.0826428	0.0855615	0.0919877	0.125312	0.102105	0.112123	0.109159	0.113236	0.0761921	0.00127661	0.0837742	0.00168873	0.0618259	0.00489257
4.7	0.259106	0.305562	0.274996	0.182172	0.244998	0.174391	0.222209	0.116944	0.145703	0.164344	0.0734317	0.0419542	0.0649114	0.0783374	0.0949641	0.0566649	0.00240008	0.0956196	0.0813009	0.0852699	0.0146105	0.033564	0.0484353	0.0801445	0.0557543	0.0594234	0.0889687	0.066601	0.0553169	0.0779092	0.0264632	0.10808	0.0310437	-0.00445044	0.0944946	0.0888866	0.0715032	0.103896	0.148263	0.0702149	0.0803933	0.0369173	0.098357	0.0789036	0.0440495	0.0543354	0.013112	0.0591021	0.0153681
4.8	0.200895	0.241421	0.222748	0.152014	0.201754	0.17524	0.191589	0.112003	0.0939124	0.137703	0.011442	0.0180203	0.0523728	0.0616933	0.0608887	0.0347476	0.0388669	0.0236237	0.0601759	-0.0268954	0.0218835	0.0544116	0.0199928	0.0559993	0.00275736	-0.00492868	0.0446481	0.0567251	0.0383483	0.0670241	-0.0102366	0.0439714	0.0199177	0.0586792	0.0894529	0.0599153	0.0565596	0.153585	0.131141	0.0804321	0.0896112	0.0590308	0.075336	0.0803201	0.0856044	0.0817531	0.0581361	0.0597059	0.0550259
4.9	0.165345	0.246018	0.209129	0.218651	0.0943344	0.117567	0.162514	0.134717	0.0619709	0.133058	0.031445	0.0369718	0.0683201	0.0853247	0.0350262	0.0376985	0.000316689	0.036555	0.0448004	0.00617497	0.0428802	0.0601806	0.0514028	0.0623333	0.0496407	-0.0124296	0.0457067	0.0834516	0.0556643	0.0467937	0.0500503	0.0875492	0.00681075	0.0834835	0.142313	0.0299882	0.0507098	0.115784	0.0776023	0.100652	0.0958351	0.123421	0.0635537	0.109735	0.108135	0.159411	0.100521	0.0515113	0.0580305
5	0.152245	0.167233	0.183233	0.117025	0.144782	0.0887152	0.196818	0.0646725	0.0350075	0.0964885	0.0349943	0.0236469	0.0411342	0.0470711	0.032001	-0.00308463	0.00490413	0.050797	0.0518555	0.0372175	0.0419681	0.0511236	0.0380309	-0.00197751	0.0303907	0.0114595	0.0373517	0.0868811	0.0492972	0.0803236	0.053705	0.0586466	0.0467435	0.0866121	0.170501	0.0445577	0.0737343	0.0370292	0.0660701	0.114836	0.0890109	0.121793	0.052076	0.149785	0.131274	0.157119	0.10259	0.0460277	-0.0037548
5.1	0.122898	0.12447	0.134221	0.0833684	0.0819975	0.0858065	0.133374	0.121536	0.0228607	0.0572562	-0.015204	0.00893542	0.0342569	0.0178315	0.0375477	0.0250234	-0.00459726	0.0270792	0.0266709	0.00995386	0.00441959	0.0410659	0.0402042	0.0115164	0.0355025	0.00683757	0.0398299	0.0521367	0.00985851	0.0688844	0.0612957	0.0132796	0.0522731	0.0677704	0.182444	0.0638069	0.0935747	0.0857023	0.0848277	0.110574	0.120634	0.133051	0.0518055	0.103008	0.129772	0.124364	0.122952	0.0454548	-0.0315817
5.2	0.117265	0.114045	0.10382	0.109818	0.0456819	0.0620436	0.076306	0.000382722	0.0239513	0.00964254	0.0235146	0.0119585	0.0626192	0.0170179	0.0490367	0.0365962	-0.0149047	0.024615	-0.00954882	-0.00273116	-0.00235937	0.0306796	0.053834	0.0481869	0.0380791	0.00470176	0.0607865	0.0329374	0.0104403	0.0568377	0.0778002	0.0306708	0.0427139	0.0390972	0.179358	0.0946245	0.113294	0.00152473	0.0756441	0.118818	0.0803999	0.162787	0.0595944	0.137181	0.143932	0.190902	0.132584	0.0770817	0.00377109
5.3	0.113026	0.154647	0.0825076	0.1108	0.0543215	0.0649078	0.0561475	0.0174977	0.0404651	-0.00986179	0.0273615	0.0250392	0.0673076	0.0268126	0.0421298	-0.00320606	0.00134584	0.0380125	-0.000787977	0.020577	0.0394871	0.0254166	0.0407491	0.0568734	0.0239046	0.0118328	0.0647153	0.0318178	0.0469709	0.0655717	0.0749853	0.0809567	0.0487846	0.0408468	0.168326	0.0758401	0.0426975	0.102788	0.0738793	0.0711734	0.0576377	0.200691	0.0625806	0.0746326	0.0991578	0.203584	0.109301	0.0683848	0.0532081
5.4	0.118463	0.113192	0.09355	0.0846542	0.0481842	0.0531926	0.0762751	-0.00867641	0.0288266	0.021187	0.0306011	0.0361108	0.0263968	0.030373	0.00872101	-0.00713061	0.0195469	0.0201117	0.0245674	0.0292981	0.0616318	0.0257028	0.0191331	0.0665179	0.033841	-0.00158264	0.0300802	0.00598965	0.0347954	0.0522026	0.0467686	0.0821873	0.0411595	0.0667041	0.144827	0.0735182	0.0216239	0.0659121	0.071565	0.076464	0.0524441	0.132308	0.0656905	0.104832	0.121844	0.162933	0.0932423	0.0966708	0.0407127
5.5	0.0923017	0.0961734	0.0841221	0.0464819	0.0305216	0.0301419	0.0851972	-0.0403875	0.0200641	0.0171994	0.0132041	0.0406515	0.0376802	0.00917754	0.0126301	0.00136959	0.00268123	0.0414826	-0.0456176	0.040373	0.0236625	0.00770096	0.0483991	0.0420651	0.0386243	-0.00152443	0.0136181	-0.00746641	-0.0160211	0.0444732	0.0122002	0.0505027	0.00382499	0.0283916	0.0817787	0.0953046	0.0871135	0.113003	0.0395464	0.0776075	0.057524	0.101483	0.0731144	0.13446	0.135382	0.17806	0.101438	0.0814485	0.127148
5.6	0.0636583	0.0986292	0.0650274	0.0433288	0.0314829	0.020226	0.0459969	-0.0334105	0.00571772	-0.017879	-0.0249258	0.0175453	0.0436438	0.0140858	-0.0242612	0.00715747	-0.0457726	0.0143105	0.0232154	0.0044444	0.0148272	-0.00376471	-0.0222866	0.0730446	0.0385189	0.0238447	0.0380829	0.0882627	0.0672841	0.000395972	0.0389967	0.0537372	0.0414323	0.075684	0.123583	0.0531678	0.0573743	0.0941315	0.080984	0.0395782	0.0418417	0.100725	0.104878	0.100016	0.102033	0.156209	0.0428985	0.0572897	0.0630565
5.7	0.051139	0.0534697	0.0518331	0.0569358	0.0379427	0.0174492	0.0173664	-0.0288851	-0.0215197	-0.0239229	-0.0479646	0.00632562	0.0287497	0.0381756	0.0216049	0.0427074	-0.0200121	0.0164692	-0.00784464	-0.0494488	0.0282692	0.00767659	0.0276963	0.0498041	0.0223626	-0.0117211	0.0432675	0.0167827	0.020271	0.0140932	0.0360881	0.042206	0.0263649	-0.00229696	0.132577	0.0385892	0.0374406	0.0573308	0.06038	0.0195329	0.0497783	0.0657536	0.0753193	0.0561946	0.0625237	0.136307	0.0343242	0.0494759	0.0302403
5.8	0.0333644	0.0102316	0.0269404	0.0383339	0.0162855	-0.000281289	0.0437814	-0.0488645	-0.0248463	0.000417692	-0.044194	0.0108846	0.0393755	0.0409649	0.0378921	0.0337484	0.0149206	0.0382971	0.0197004	-0.0236798	0.0328945	-0.0244556	0.06818	0.0311368	0.0347806	-0.0136321	0.0391563	-0.000605765	0.00454406	0.025568	0.0214749	0.019019	0.0345395	0.0889972	0.0768168	0.0484849	0.0331973	0.0278194	0.0345034	0.0220042	0.0366446	0.0294023	0.0473804	0.022455	0.0362496	0.122585	0.0370136	0.0351848	0.0426297
5.9	0.0612277	0.0360068	0.036492	0.0601018	-0.00133408	-0.00999369	-0.00409762	-0.0348849	-0.0105789	0.0129683	-0.0502116	0.0264006	0.0228005	0.0575488	0.0217179	0.041708	-0.00430731	0.0204448	0.0147797	0.0087856	0.0269963	-0.0010907	0.0654201	-0.0056991	0.0216146	-0.0348585	0.0280312	0.0334806	0.0393117	0.0365659	0.0223329	-0.0220438	0.024986	0.0709317	0.0310449	0.0663681	0.0296754	-0.000271056	0.0409473	0.0437456	0.0253913	0.0247008	0.0594686	0.012311	0.0511611	0.0855385	0.0235848	0.0271154	0.036267
6	0.0284965	0.0469159	0.0265235	-0.00423076	-0.0127391	-0.00391547	0.0116849	0.00238948	-0.0395458	-0.0110704	-0.0298418	0.0337636	0.0250489	0.0306607	0.0385237	0.0397156	0.00469768	0.00756269	0.00749164	-0.0249546	0.0287015	0.00985334	0.0493698	-0.0149793	0.025633	-0.0143899	0.039035	0.0439499	0.0385149	0.0411901	0.0377081	-0.0264429	-0.0263046	0.066914	0.0409339	0.0553477	0.0274478	-0.0134797	0.0441436	0.0551104	0.0106159	0.0323525	0.036841	7.38426e-06	0.071864	0.0354324	0.0296168	0.0158739	0.0300748
6.1	0.0412149	0.056012	0.016256	0.02517	0.0227158	0.00652845	0.00952204	-0.0309043	-0.0495318	-0.0174207	-0.0759746	0.0359743	0.0150498	0.0558786	0.01967	0.0438005	-0.0179414	0.00320372	-0.00402253	-0.0300759	0.0297776	0.0316043	0.0552001	-0.0176953	0.00338219	-0.01207	0.0288934	0.0551902	0.0645975	0.0307644	0.0366142	-0.0243784	0.0213429	0.0398588	0.0170678	0.0411599	0.0386492	-0.0252944	0.041297	0.0589508	0.00647756	0.0624481	0.0435752	0.0214295	0.114547	0.0422929	0.0568764	-0.0360186	0.0415161
6.2	0.0293203	0.0198653	-0.00554704	0.0288298	0.00245005	0.00874594	0.012658	0.0424513	-0.092228	-0.0442087	-0.00256279	0.033334	0.0299435	0.00830787	0.063526	0.0300575	0.015078	0.0189122	-0.0366873	-0.0573189	0.0319741	0.0291556	0.0354473	-0.000760635	0.0301787	0.0326734	0.0546632	0.0459072	0.0233792	0.0316795	0.0354073	-0.0327963	-0.0508138	0.097595	0.0688636	0.0235456	0.0213113	0.00239107	0.0234714	0.0500484	-0.0159646	0.000422528	0.00924812	-0.00800178	0.0540303	0.0417158	0.0524639	-0.0070316	0.0675619
6.3	0.0287992	0.0155644	0.016792	0.00907639	0.0240701	0.0326665	0.0349135	0.0213548	-0.0230564	-0.0688221	-0.0447961	0.0310413	0.0506715	0.000468849	0.0226305	-0.000266192	-0.0194615	-0.00226442	0.0508676	-0.0253771	0.00782033	0.0599745	0.0363395	0.0545289	-0.00586722	0.0260737	0.0018103	0.0282254	-0.00927722	0.00535616	-0.038487	-0.029274	-0.0156625	0.0669165	0.109502	0.0265344	-0.0316771	0.0236192	-0.0253973	-0.000348853	-0.0243526	-0.0136767	0.0216611	-0.0303601	0.0341446	0.063175	0.0132055	0.0294558	-0.00570334
6.4	-0.0057476	0.0281841	-0.0225035	0.00656784	0.019182	0.0193816	0.0166834	-0.0753318	-0.0232449	-0.0789946	-0.053556	0.0258288	0.0503174	0.0157899	0.0168195	0.0113629	-0.0265811	-0.0114086	-0.00619816	-0.035447	0.0211131	0.0399308	0.0766797	0.0861568	0.00377915	0.0181263	0.0544093	0.089473	0.0201569	0.00614346	0.00556004	-0.016667	0.00538677	0.0486561	0.037522	0.00622043	-0.0197636	0.0366912	-0.0228278	-0.0179541	0.000356269	0.0311462	0.0107979	-0.0222729	0.0754738	0.0622185	0.00905784	0.0658439	-0.0335128
6.5	-0.00167656	0.0175539	0.000118728	0.00634557	0.0210151	-0.0114912	0.0271014	-0.0674561	-0.0354959	-0.0568428	-0.0448029	0.036117	0.0272188	-0.0102625	0.0277491	-0.00632335	-0.0289767	-0.0343756	-0.00595775	-0.0295049	0.0157859	0.00772712	0.0894741	0.0785219	0.0190517	0.0172734	0.0445885	0.0492466	0.0349684	0.0394328	0.0335868	0.0124323	0.00258706	0.0463821	0.0841635	0.0141203	-0.0134423	0.0385182	-0.00592298	0.00952554	0.0127237	0.0355022	0.0113764	-0.0176337	0.0835279	0.0156083	0.0158019	0.0391185	0.00678599
6.6	0.0104848	0.000938882	0.0207422	0.00684978	0.00856002	-0.0323581	0.0143476	-0.0563488	-0.0381037	-0.0483922	-0.0268132	0.022158	0.022829	0.0198735	0.0289496	0.0204692	-0.0169189	-0.0168724	-0.0254905	0.0162519	-0.00722446	-0.0279302	0.0298459	0.0571502	0.00407446	-0.000589382	0.0323389	0.0188272	-0.00252856	0.0126393	-0.0245658	0.00751456	0.00462108	0.0273259	0.0816722	0.0495586	-0.0366358	0.0422382	-0.0186652	0.0128266	0.0121994	0.00621392	0.0252481	-0.013355	0.0342852	-0.0214688	0.00117168	-0.0267839	0.0156603
6.7	0.0139137	-0.0134166	-0.012104	-0.00526209	0.0283697	-0.0210276	-0.0132264	-0.0714598	-0.0329686	-0.0417725	-0.00903218	0.027653	0.0299479	0.0254916	0.0296897	0.0240208	0.00759349	0.0241226	-0.0520973	0.00726837	0.028798	-0.0187422	-0.0181507	0.04515	-0.00134811	-0.0121505	0.0224947	0.0365796	-0.0209409	-0.0193938	-0.0125264	0.0144128	-0.0290318	0.0240295	0.0301719	0.0384915	-0.0201685	0.0502917	-0.0132927	-0.00975883	0.0203248	0.0110651	0.0134971	-0.00222744	-0.0158426	-0.00688195	-0.000751434	-0.0468852	-0.0120051
6.8	0.0105099	-0.0262705	-0.0287312	-0.00847356	0.0507493	0.00279077	-0.00723762	-0.0672179	-0.0349592	-0.0416288	-0.0105149	0.0409235	0.0264212	-0.007465	0.0292624	0.0112644	-0.00441698	0.0222971	-0.0367959	0.018173	0.0514483	0.00763434	-0.0268462	0.0618567	0.00729577	-0.0208663	0.0154025	0.0237145	-0.0283528	-0.00900677	0.0527862	0.0386531	-0.0417535	0.0579954	0.02166	-0.000252261	-0.0153546	0.0314231	0.0375385	0.0149973	0.00189352	0.00541703	0.0187534	-0.0337189	-0.0510534	-0.0224768	0.0120608	-0.0484632	0.00501239
6.9	-0.0101123	-0.0102053	0.0148938	0.0305969	-0.0339716	-0.0151083	-0.00552228	-0.068707	-0.0590366	-0.0869252	-0.0368551	0.0403007	0.0125008	-0.0011192	0.0220094	0.0102999	-0.00678831	-0.0123815	0.00339927	0.00313124	0.0179601	0.0108087	0.0163803	0.0612555	0.00081507	-0.0251308	0.0226027	-0.0160523	-0.0456515	0.00950138	0.0399555	0.0624265	-0.0111863	0.0835653	0.0164549	-0.000869216	-0.0418123	-0.000209198	0.0532552	-0.000158023	0.0145854	0.0219306	-0.0133988	-0.0315299	-0.0406508	-0.0799919	-0.0348049	-0.0237976	-0.00192397
7	0.00653685	0.0472053	-0.00536058	0.0126116	-0.0316668	-0.0593813	-0.0506167	-0.0140435	-0.0608252	-0.0470349	-0.0704349	0.0326199	0.00679242	0.0513992	0.0109666	0.00674529	0.0360505	-0.0167222	-0.00834849	-0.0907023	-0.0177898	-0.00143095	0.0695219	0.00599592	-0.0210046	-0.0230491	0.0370496	0.00438905	-0.0329811	-0.0113459	-0.0466449	0.0573826	0.0085391	0.0386938	-0.0370428	0.0283529	0.0119872	-0.0264387	0.00462853	-0.0509435	0.052295	0.0109948	-0.0224888	-0.0415728	-0.021699	-0.0360881	-0.0492561	-0.0277702	0.00435316
7.1	-0.0334915	0.0182406	-0.0418206	-0.00943795	-0.0104259	-0.0144264	-0.0429612	-0.0429081	-0.0987636	-0.0564516	-0.0741144	0.027838	0.00813637	-0.0035317	0.00200912	-0.0229051	-0.0242843	0.000198287	-0.0772947	-0.0136085	-0.0315972	0.00271802	-7.82322e-05	-0.0101817	-0.00702724	-0.0410103	0.0164073	0.052969	0.0477817	-0.0207524	0.00350467	0.000866722	0.00506248	-0.0351057	0.0332077	0.0187109	-0.000175415	0.0118644	0.0114801	-0.0150582	0.0280659	0.0355786	-0.00675333	-0.0378043	-0.0908419	-0.00889425	-0.0822166	-0.0339248	-0.0278751
7.2	-0.0289933	-0.0107665	-0.0421626	0.0362778	-0.0364556	-0.0029955	-0.0200837	-0.00271252	-0.00602436	0.0203027	-0.012655	0.0175114	-0.018625	-0.0145534	-0.0368434	-0.0148339	-0.0112513	0.0578349	0.000431493	-0.0293451	0.0187887	-0.0108579	0.0429895	0.0294401	-0.0249235	-0.0120905	0.0084632	0.0183373	0.00102575	0.015613	0.020867	0.0757516	0.031449	0.0318181	0.0068926	-0.0077076	-0.0361053	0.073535	0.0276221	-0.00803857	-0.00384674	-0.0305504	-0.0294084	-0.0751586	-0.118255	-0.0387623	-0.100946	-0.0127725	-0.0843943
7.3	-0.00947136	-0.00474898	-0.0334203	0.0312745	-0.0267754	0.0115944	-0.0392522	-0.068662	-0.0279128	-0.0315001	-0.0730003	0.0140303	-0.0153869	0.00950982	-0.0271356	0.00581951	-0.0209489	0.0435679	-0.0455847	-0.0127447	0.0310284	0.00503663	-0.0410616	0.0419026	0.0101429	-0.0239788	0.0336587	-0.00296934	0.0176402	-0.0126322	0.0197481	-0.000156796	-0.02311	0.00904107	-0.0132946	-0.00841181	-0.0416011	0.0469071	0.0343535	0.00772857	-0.0355321	-0.0534705	-0.0239108	-0.0883372	-0.0922019	-0.0143024	-0.0824906	0.0272535	-0.0465226
7.4	-0.0150508	-0.0172044	-0.031735	0.0141712	0.00151808	-0.0396865	-0.0379784	-0.0502307	-0.0528704	-0.0607646	-0.057193	-0.00638844	-0.0117908	-0.0184511	0.00302733	0.0126665	-0.00340323	-0.0306046	-0.0325638	-0.0510902	-0.0196335	-0.00717233	-0.0150427	-0.00443788	-0.0272825	0.00134749	0.0359996	0.0354913	-0.0199664	-0.0107196	-0.00234395	-0.00525298	-0.0247454	0.0261713	0.0112544	0.0196223	-0.00559428	0.0302105	-0.0314657	-0.000465288	-0.0459732	-0.0612035	-0.03169	-0.121357	-0.0984551	-0.0121426	-0.0681829	0.00990523	-0.0129325
7.5	-0.00448112	-0.0252587	0.00911943	-0.0128873	-0.0507974	-0.0469563	-0.0265787	-0.0580704	-0.0594997	-0.108482	-0.0675852	0.0239502	0.00730651	-0.025205	-0.00154001	0.0194915	0.0325037	0.0187395	0.0129133	-0.0618146	0.0153632	-0.0116377	0.0426337	-0.0208547	-0.0235799	0.00903892	0.00903271	0.0566816	0.00573324	-0.0021841	0.00769204	0.0335675	-0.0493071	0.0396879	0.0102635	0.0105193	0.00274796	0.006174	0.0105772	-0.0165341	-0.0376691	-0.0524334	-0.0101647	-0.067045	-0.0510733	-0.00712999	-0.026775	0.00868401	-0.000230951
7.6	-0.00258963	-0.0249793	0.00981679	-0.00944047	-0.0620559	-0.0192893	-0.0291189	-0.0600327	-0.0337901	-0.125879	-0.0692532	0.0172571	-0.00549301	-0.0203599	-0.00823198	0.0223301	0.0303109	0.0147373	0.00722329	0.00532814	0.0279792	-0.00126565	-0.00187504	0.00191723	0.0124211	0.0152992	0.000667443	0.0300945	0.0244744	0.00395663	-0.00876496	0.014114	-0.0664011	0.0447278	0.0120121	-0.0214407	0.0142308	-0.00657195	0.0409622	-0.019096	-0.0401644	-0.0313401	-0.00566973	-0.0310132	-0.0145054	-0.0172022	-0.0138215	0.013326	0.00286205
7.7	-0.0206555	-0.0135026	-0.0376409	-0.00312604	-0.0397217	-0.0169048	-0.0566485	-0.0456191	-0.0291006	-0.1187	-0.0591698	0.00650003	-0.00785022	-0.0128036	-0.00223592	0.00180891	0.0137369	-0.0134465	-0.0098194	0.0191193	0.023692	0.0294729	-0.0480912	0.00919628	0.00160337	0.00721191	0.00185628	0.00908544	0.00780619	0.0105516	-0.0259847	-0.00794677	-0.0252853	0.0273091	0.0167389	-0.0243475	0.00982601	0.00122813	-0.00747839	-0.00649259	-0.0314563	-0.018312	-0.0279338	-0.0408599	-0.0415251	-0.0162551	-0.0392106	0.00754125	0.00149957
7.8	-0.0144917	-0.012706	-0.0622529	-0.0180521	-0.0614785	-0.0400235	-0.0695146	-0.060393	-0.0801534	-0.0970823	-0.065486	0.0281699	0.00618836	0.00270427	0.0114342	-0.0182339	0.0121048	0.00675566	-0.0179048	-0.0483377	0.0308294	0.037574	-0.0187435	0.00676634	-0.0270288	-0.0160561	0.0018642	0.00458719	-0.0109797	0.0242026	-0.0339153	0.005398	0.00820148	-0.0109478	-0.00470586	-0.0119512	-0.0240983	0.00455355	-0.0174977	-0.00605838	-0.00105074	-0.0233301	-0.0365758	-0.0143218	-0.0607163	0.00627904	-0.0523124	-0.00120715	0.00333915
7.9	0.0251253	-0.0370065	-0.0418567	-0.00841323	-0.0654281	-0.0464949	-0.0361779	-0.081615	-0.109179	-0.0449636	-0.0600551	0.0403636	-0.00256974	0.0177563	0.014239	-0.00361238	0.0173439	0.0251977	-0.0462262	-0.0674262	0.0179478	0.00215863	0.0185399	0.0254229	3.67147e-05	-0.0135756	0.00647049	-0.006691	-0.00598986	0.0320155	-0.04635	0.00733055	-0.0237265	-0.0297632	-0.0351247	-0.0241971	0.00800141	0.00587642	-0.0139872	-0.0347105	-0.00945448	-0.0318153	-0.0638467	-0.0315993	-0.0395911	-0.0374794	-0.0841645	-0.0413632	-0.0146844
8	-0.0197537	-0.000601337	-0.0197956	0.0111436	-0.0108879	-0.0564066	-0.0571635	-0.0244527	-0.043042	-0.0896779	-0.0520548	0.00522733	-0.000294538	-0.00436099	-0.0178807	0.018423	0.0179183	-0.0208374	-0.0529888	-0.0109612	-0.0249708	0.0152629	0.0166857	0.000420696	0.0022933	0.0432239	-0.000994313	0.0197571	-0.0045417	0.00369312	-0.010711	-0.000206459	0.00721151	0.00393393	0.00102523	0.0113938	-0.0619676	-0.0219379	0.00884444	-0.0187757	0.0153766	-0.0306608	-0.0726707	-0.0371646	-0.00378917	-0.0142315	-0.129172	-0.0169747	-0.127848
8.1	-0.0884472	-0.0252055	-0.0572005	0.0208245	-0.0291545	-0.0401378	-0.0745071	-0.0302723	-0.0580697	-0.0689168	-0.058617	-0.0264833	-0.0035039	-0.0498108	-0.0253648	0.0981733	-0.0289494	0.0283476	-0.00710676	-0.0427775	-0.00404723	0.00337126	0.0147107	-0.0130367	-0.00196661	0.0425685	0.00992897	0.00950827	-0.00708395	0.010029	0.0010788	0.0305534	-0.085929	-0.0584771	-0.0473181	0.00516363	-0.0483513	-0.0249399	-0.0543475	-0.0845713	-0.0108104	-0.0766653	-0.0590305	-0.0380668	-0.0292248	-0.0117163	-0.0431667	0.00714589	-0.0275904
8.2	-0.0377689	0.0637301	-0.0114908	0.0552048	0.0103303	0.0270722	-0.00868215	-0.0547213	-0.00170493	-0.0188398	-0.0312959	0.0144538	0.038841	-0.0159478	-0.00347238	0.0592747	0.0211075	0.0588093	0.0294189	-0.0207497	0.0491248	0.0211938	0.0117888	0.0912376	0.0330583	-0.00862036	-0.00639206	0.0432996	0.0153253	0.0851655	0.077557	0.0402488	-0.000935131	-0.033169	0.0863477	0.0419247	0.0522191	0.0214411	0.00176068	-0.0286209	0.0397937	0.0254454	0.00965379	-0.0317058	0.0229883	-0.00112862	0.00250333	-0.0280458	-0.0145059
8.3	0.027897	0.0505257	-0.0051755	0.0524829	0.0233358	0.0354593	0.0173939	-0.020928	0.0407434	0.0360777	-0.00210996	0.0267639	0.0343175	0.0214918	0.0283073	0.0377998	0.0369295	0.0517913	0.0368516	-0.063328	0.0777602	0.0172653	0.065025	0.0521654	0.05106	0.0280316	0.085731	0.0399369	0.0767813	0.0763962	0.077162	0.0803558	0.0760135	0.019746	-0.0443052	0.0698218	-0.0240103	-0.0122097	0.0509639	0.0290269	-0.0282651	0.0557784	0.00693051	-0.0284015	0.0171531	0.0497678	0.00167498	0.0532053	0.0268232
8.4	0.00607662	0.0371183	-0.0131663	0.0180614	0.024675	0.0729826	0.0320938	0.017287	0.0355765	-0.000536782	0.0784773	0.0250293	0.0568844	0.011817	0.0225278	0.0595629	0.0463148	0.0429307	0.0217383	-0.00846794	0.0796465	0.0182212	0.0224185	0.0147595	0.0331182	0.0198193	0.0924031	0.0120451	0.0275573	0.0496491	0.0941433	0.0190351	-0.011551	0.0287344	-0.0123422	0.0250304	0.0323192	0.0307778	0.00871411	-0.0400814	-0.0191867	0.0236105	-0.0488331	-0.0085408	-0.0404666	0.0227039	-0.0257402	0.0349084	0.0182319
8.5	0.00823458	0.0131145	-0.0142205	0.0238588	0.0127585	0.0734082	0.022229	0.0145052	0.0148749	0.000996698	0.052233	0.0166463	0.0337179	0.0136482	0.0172449	0.0520378	0.0314869	0.0749399	0.0396192	0.0133616	0.0675772	0.0316272	0.0124353	0.079165	0.0613685	0.019467	0.0891482	0.0373829	0.0323896	0.0286317	0.108327	0.0510873	-0.00126878	0.00303675	0.0091869	0.102582	0.043791	0.0310761	0.0103423	-0.0180976	-0.00240511	0.0176808	-0.0146431	0.0121828	-0.0348249	-0.0061326	-0.016968	0.0773998	0.0735825
8.6	0.0410317	-0.0128715	0.0117526	0.0361789	0.0297833	0.0448846	0.0375953	-0.0100807	0.0084724	-0.00307286	0.0280114	0.0298692	0.00408847	0.0217607	0.0218263	0.0185611	0.0280999	0.0774935	0.0802088	0.00252619	0.0455802	0.0353978	0.0367091	0.101807	0.057852	0.0285278	0.0649359	0.0473139	0.061189	0.0496467	0.072154	0.0968939	0.0760957	-0.0215164	-0.0258418	0.101526	0.0213369	0.0333007	0.0239865	0.016114	-0.0351162	0.0158224	-0.0056479	-0.0242978	-0.0497362	0.00116904	-0.05188	0.031394	0.0670191
8.7	0.0332559	0.00288886	0.0387085	0.0424725	0.0247015	0.017245	0.0383535	-0.0252388	0.028263	-0.0116584	0.0448348	0.0530563	0.01627	0.022852	0.0219721	0.0231688	0.0259344	0.0442859	0.0606984	0.00786039	0.0334326	0.00434976	0.0327295	0.0547438	0.0281516	0.0042026	0.0279461	0.023159	0.0532665	0.0850916	0.026413	0.069597	0.111758	-0.0147468	-0.0176621	0.0360267	0.0344641	0.0453034	0.0141389	0.0350817	-0.0221479	0.0126116	0.0340436	-0.0404428	-0.0530437	-0.0131238	-0.0694139	-0.0200879	0.0694926
8.8	-0.000125293	0.0531581	0.0476458	0.0643769	-0.00806172	0.0137341	0.0194187	-0.0404154	0.0434417	0.000882617	0.0401775	0.056345	0.0359052	0.0287452	0.0155637	0.0559037	0.0122049	0.0605156	0.0115908	0.0053031	0.0361597	-0.0308173	0.00779004	0.0529669	0.071286	-0.0310619	0.0405822	0.0184824	0.0372076	0.0747633	0.0479754	0.0522575	0.101847	0.025667	0.0409531	0.01623	0.0472817	0.0677998	-0.0127728	0.0624045	0.0305022	0.0297821	0.0619581	-0.00356681	-0.00200875	-0.0349807	-0.0460471	0.00357392	0.0962443
8.9	0.0386629	0.0591024	0.0478383	0.0786855	0.0130942	0.0461249	0.0320607	-0.0577331	0.0111828	-0.00627163	0.0240887	0.067473	0.0147417	0.0304223	0.0241116	-0.00540141	0.078166	0.112082	0.132311	-0.0340622	0.00921119	0.0178841	0.0301306	0.0443451	0.121342	0.0281154	0.0806739	-0.00763447	0.0297324	0.0508852	0.0890563	0.101518	0.0560607	0.0700361	0.00178965	0.0353948	0.0268603	0.0880229	-0.0309291	0.0614665	0.0146839	0.0497889	-0.0167208	0.0273599	0.0132065	0.00508534	-0.0591578	0.0205224	0.0657261
9	0.0977238	0.00519455	0.00976265	0.0321274	0.000535872	0.075109	-0.0579204	-0.00252371	-0.0218323	-0.0141546	0.0403282	0.069275	0.0424328	0.0143942	0.0577434	0.0332106	0.0782976	-0.00910426	-0.0304714	0.103332	0.0215703	0.0663523	0.0476405	0.0325857	0.0834013	0.04972	0.0517223	-0.000438475	0.0732906	0.0920235	0.0211743	0.0646696	0.10046	0.0981367	0.0851419	0.0768374	0.050177	0.0289445	-0.00481944	0.0248946	-0.0180759	0.0294836	-0.0299647	0.0390601	-0.0585737	0.0481291	-0.0798771	0.0202751	0.0602359
9.1	-0.000618273	0.0271636	0.0400295	0.0367024	0.0344238	0.0528283	1.62704e-05	-0.0316359	0.0588471	-0.0291595	0.0241077	0.0241689	0.0349587	-0.00762349	0.0202651	0.0269265	0.0176246	0.0799237	0.115261	0.0139527	0.0180282	0.0736641	0.0231301	0.0470635	0.070931	0.0190877	0.12781	0.0697951	0.0552583	0.0351262	0.0609279	0.0705708	0.101765	0.0899436	0.0213268	0.0767713	0.0565814	-0.0287913	0.0385292	0.052444	0.0252177	0.0123834	-0.0303647	-0.0228095	-0.0396968	-0.0095727	-0.0479978	-0.0353858	0.0242131
9.2	0.00415254	0.0431468	-0.014034	0.106573	0.0552779	0.0143373	0.0384132	-0.00724138	0.0249496	0.0406769	0.0355698	0.0317173	0.0220093	0.0290626	0.0391996	0.0563281	-0.0103348	0.0416737	0.0737063	0.036482	0.068267	0.0474027	0.0230065	0.0683124	0.0229322	0.0150126	0.0847289	0.050715	0.113369	0.0305901	0.100314	0.112211	0.0571483	0.134783	0.0465977	0.00537094	-0.03813	-0.0127491	-0.0325839	-0.000794248	0.0325264	0.065767	0.00671894	0.0611971	-0.0493439	-0.0286609	-0.089002	0.0255169	0.163447
9.3	-0.00878377	0.078645	0.0452544	0.0746309	0.033912	0.0358875	0.0194031	-0.021562	0.0112057	-0.0191983	0.0288933	0.066755	0.0168923	0.0340423	0.0541373	0.052896	0.0265161	0.062574	0.0411618	0.0396646	0.0821611	0.0429948	0.0403392	0.0693334	0.040674	0.0412602	0.0670348	0.0763259	0.162931	0.0492588	0.0828517	0.0924523	0.0472808	0.0899878	0.0836188	0.0642152	0.0113111	0.032134	-0.00341778	0.0253259	0.0137382	0.0163084	0.0233344	0.02912	-0.0313183	-0.0629677	-0.0582892	0.00854273	0.0781418
9.4	-0.0183598	0.0345194	-6.78889e-08	0.0495013	0.00869629	0.0464577	0.0245182	-0.0446575	0.00306792	-0.00735668	0.0760895	0.0818123	0.0266686	0.035477	0.0334925	0.0734632	0.0454855	0.0871225	0.0161327	0.0300941	0.0613767	0.0449357	0.00296142	0.044035	0.0485364	0.0263716	0.0863699	0.0981852	0.112268	0.0803386	0.0953934	0.0808437	0.0569453	0.0578551	0.0866348	0.0290993	-0.00354023	-0.00013069	0.0120127	-0.00214764	-0.000226016	0.000609974	-0.0133789	0.058328	-0.0184169	0.0174192	-0.0310382	0.0258292	0.00757708
9.5	-0.00498351	0.025987	-0.0327532	0.0430567	0.0226698	0.0643172	0.0226583	-0.0118149	0.0100596	-0.00334004	0.0521342	0.0749838	0.0448544	0.0587974	0.013036	0.0844369	0.0403505	0.078902	0.027969	0.0425397	0.0525137	0.0512128	-0.002798	0.0468778	0.0706463	0.0176631	0.108649	0.0824918	0.0461537	0.104201	0.11465	0.0849347	0.0670316	0.0655251	0.131154	0.042236	0.0181601	0.0476878	-0.0178254	-0.0294733	0.0311519	-0.010974	-0.0249431	0.0517458	0.015742	-0.0280928	-0.0436688	0.0456677	0.0514042
9.6	0.0218307	0.0200277	0.0195497	0.0539105	0.0573787	0.0468625	0.0116481	-0.0113081	-0.0142069	-0.023877	0.0189933	0.0583645	0.0657257	0.0707965	0.0269554	0.0621803	0.0335636	0.0673764	0.0409027	0.0533444	0.0574227	0.0455802	0.0421062	0.0613993	0.0815747	0.0335446	0.0965322	0.0541911	0.0463342	0.104489	0.122088	0.0818893	0.0672714	0.0858337	0.167995	0.0464853	0.0251682	0.0265041	-0.0332287	-0.0214862	0.015849	-0.000481033	-0.0254946	0.0369786	-0.0106443	0.00771042	-0.0619262	0.0659007	0.0354878
9.7	0.031671	0.0200337	0.0441141	0.0582565	0.0445609	0.0193443	0.0263538	-0.0222009	-0.041321	-0.0368958	0.03517	0.0409464	0.0769143	0.0430106	0.0565688	0.0574685	0.0243035	0.0796225	0.00967257	0.0337532	0.0515901	0.0192438	0.0567325	0.0495767	0.0417926	0.0338057	0.0552247	0.050042	0.0799102	0.071655	0.12389	0.0807647	0.073994	0.0944132	0.110371	0.0541057	0.0193024	0.0185775	-0.0322079	-0.0250277	4.20467e-05	0.0288681	0.00465127	0.0205571	-0.0276919	0.0186129	-0.0316067	0.0420077	0.0191568
9.8	0.0247987	0.0300085	-0.00316976	0.0536125	0.0254939	0.0201016	0.0407723	-0.00667445	-0.0118124	-0.0199089	0.052894	0.0464101	0.0508913	0.0348362	0.061342	0.103288	0.0101978	0.0787447	0.0333389	0.0463154	0.0583693	0.019013	0.0619538	0.0931048	0.0661349	0.0422737	0.0540008	0.0625334	0.0905116	0.00956672	0.060234	0.103107	0.115894	0.0738913	0.108899	0.044377	0.00245541	0.0299835	0.00508332	-0.0298985	-0.0132594	0.028145	-0.0169076	0.0121963	-0.0169295	-0.016731	-0.0341454	0.0525328	0.0590624
9.9	0.0272027	0.0089478	-0.000381616	0.0660881	0.0884435	0.0135781	0.00562419	-0.010305	0.0402976	0.00227248	0.0283488	0.0871995	0.0249404	0.0329641	0.0954296	0.0883158	-0.00607978	0.0536589	-0.0149427	0.0599985	0.0305348	0.0212824	0.0755198	0.112076	0.0347007	0.0445159	0.123443	0.0762068	0.138393	0.0136003	0.0202058	0.0839657	0.0357356	0.0836836	0.0835068	0.0417515	-0.000801166	0.0236227	0.0350158	-0.00642287	-0.0316047	-0.00842234	-0.0625466	0.00289459	-0.0348952	-0.0518095	-0.0660181	0.0954231	0.0926585
10	0.0218265	0.0223433	0.0330248	0.0801808	0.0797187	-0.012613	0.0222619	0.0250823	0.0132695	-0.0348944	0.0354762	0.0625615	0.0210257	0.0219663	0.057517	0.0664196	0.0424549	0.0486967	0.0206305	0.00701307	0.0230439	0.0544692	0.0368987	0.0321463	0.0199544	0.0359472	0.0892479	0.0485757	0.0422296	0.0619943	0.00112672	0.0962775	8.97703e-05	0.0589165	0.0986928	0.0683961	0.0306803	0.0156089	0.0155242	0.025319	-0.0182301	-0.0418992	-0.0419067	-0.01207	-0.0599793	-0.0628533	-0.0396959	0.0604856	0.06426
10.1	0.046827	0.0430048	0.0649814	0.11052	0.0375448	0.0705243	0.0778418	0.0521756	-0.00975086	-0.0550586	0.0222631	0.0664213	0.0446267	0.0289533	0.036876	0.0576169	0.0357686	0.0812502	0.0867603	0.00474923	0.0208527	0.0297298	0.030236	0.0492684	0.0289812	0.0429294	0.0869365	0.0343657	0.0920443	0.0880862	0.0297102	0.0358736	0.0294739	0.0627668	0.112641	0.0528591	0.0649176	0.0263715	0.0397113	0.0335958	0.0357274	-0.047009	-0.0328868	0.000456673	-0.0104879	-0.00199485	-0.0151224	-0.0175317	0.0160907
10.2	0.0386149	0.0910938	0.0985419	0.0911325	0.0453707	0.00682019	-0.0125125	0.01863	-0.0625804	0.00302584	-0.034886	0.0453445	0.0293959	0.0537809	0.0614369	0.0994911	0.0760911	0.0883383	0.0980423	0.0193311	0.0617225	0.0884707	0.0416223	0.155443	0.0682043	0.0454244	0.0876429	0.103504	0.12003	0.0908298	0.0557063	0.0524394	0.0138353	-0.0166323	-0.00469805	0.0957822	0.139331	0.135115	0.141888	0.0758174	0.101525	0.0674566	0.0248707	0.0458912	-0.00327297	0.0879749	-0.00787608	0.0224466	-0.0388325
10.3	0.388871	0.654939	0.645995	0.667146	0.611293	0.522358	0.446088	0.431514	0.454675	0.392713	0.26202	0.226331	0.305666	0.400541	0.458843	0.509755	0.586719	0.588782	0.734239	0.55388	0.192719	0.221818	0.215788	0.325195	0.339168	0.247465	0.318994	0.414461	0.330884	0.381901	0.355889	0.484182	0.418091	0.171148	8.37019e-05	0.289602	0.39784	0.476233	0.369841	0.445196	0.336115	0.376717	0.374967	0.343121	0.365367	0.459896	0.279123	0.253849	0.122532
10.4	0.712738	1.03943	1.08137	1.14278	1.05331	0.967179	0.986219	0.915581	1.03567	0.915171	0.728812	0.360701	0.562991	0.646597	0.789754	0.868491	0.982509	1.03164	1.28718	1.056	0.334059	0.321527	0.35329	0.440448	0.578186	0.482521	0.566359	0.620414	0.530386	0.679108	0.680039	0.981298	0.906595	0.394241	0.105108	0.445236	0.591659	0.710128	0.553051	0.669448	0.612562	0.696249	0.780159	0.781197	0.732925	0.76041	0.61349	0.463694	0.282339
10.5	0.867209	1.2632	1.28245	1.37983	1.36101	1.26896	1.30842	1.27246	1.4214	1.19187	0.965018	0.321753	0.547591	0.572588	0.801957	0.856183	0.955343	1.04344	1.27357	1.14364	0.416298	0.317371	0.346226	0.46044	0.581284	0.558593	0.62979	0.618338	0.549955	0.71822	0.736824	1.10346	1.05516	0.489771	0.182402	0.562156	0.639742	0.84066	0.624686	0.864405	0.799919	0.877811	0.999618	0.963803	0.906879	1.03385	0.819282	0.733495	0.583951
10.6	0.87974	1.30151	1.34971	1.355	1.42276	1.40192	1.41147	1.39367	1.52531	1.31475	0.962013	0.282633	0.431241	0.472116	0.723608	0.686576	0.872822	0.930682	1.10599	1.06731	0.440258	0.245923	0.310691	0.452678	0.460466	0.501232	0.562825	0.614765	0.50527	0.634563	0.588028	0.892143	0.942166	0.54954	0.196079	0.617098	0.712317	0.885769	0.690334	0.951288	0.87424	1.06748	1.15593	1.06645	1.0431	1.17031	0.976189	0.834559	0.66874
10.7	0.840877	1.19497	1.26494	1.27042	1.32063	1.37098	1.39224	1.37502	1.49937	1.34598	0.922949	0.217304	0.341522	0.404534	0.534282	0.561482	0.75624	0.758132	0.897947	0.831345	0.400115	0.191983	0.252661	0.438076	0.332289	0.405343	0.426697	0.485443	0.504902	0.602814	0.47006	0.732734	0.854921	0.447855	0.170966	0.577372	0.675105	0.923168	0.698459	0.957504	0.961796	1.18957	1.20827	1.14083	1.14281	1.24579	1.0598	0.899364	0.741119
10.8	0.789827	1.05078	1.09486	1.19933	1.20967	1.23061	1.31281	1.31104	1.46597	1.26957	0.864092	0.145562	0.257232	0.320995	0.421553	0.43197	0.579373	0.600341	0.659281	0.725563	0.287012	0.138469	0.128365	0.325481	0.237239	0.32168	0.343495	0.305093	0.356608	0.40419	0.465736	0.602159	0.724058	0.38203	0.183733	0.507595	0.656778	0.875923	0.652157	0.914096	0.930973	1.17461	1.18394	1.13545	1.12905	1.26065	1.10248	0.963352	0.780876
10.9	0.699054	0.933292	0.999361	1.01651	1.10978	1.06594	1.19427	1.17425	1.3629	1.14505	0.71824	0.134322	0.234109	0.242881	0.335661	0.349575	0.445543	0.442362	0.591849	0.601818	0.219798	0.117729	0.124288	0.228439	0.183333	0.223437	0.287673	0.283155	0.245301	0.352583	0.317579	0.471395	0.674526	0.463342	0.127831	0.458893	0.651714	0.7825	0.585688	0.820803	0.854296	1.09325	1.11726	1.08546	1.05216	1.24083	1.08695	0.986939	0.78383
11	0.576346	0.83171	0.80545	0.882054	1.024	0.943354	1.05527	1.01634	1.17266	0.995185	0.754121	0.112083	0.179542	0.152927	0.280981	0.316879	0.334507	0.406678	0.493002	0.449787	0.16946	0.0627527	0.11023	0.174446	0.158545	0.166983	0.215533	0.186436	0.207771	0.307223	0.20698	0.356735	0.45157	0.383773	0.052804	0.433295	0.575262	0.700908	0.524508	0.725108	0.809799	1.03406	1.03392	1.01751	0.986851	1.19397	1.04906	0.934562	0.720986
11.1	0.511607	0.600765	0.58442	0.676849	0.781823	0.743509	0.91496	0.857091	0.917833	0.831065	0.650768	0.100359	0.170252	0.141163	0.230861	0.237252	0.277938	0.347864	0.3577	0.368621	0.169186	0.0411698	0.117173	0.156589	0.119585	0.115887	0.150761	0.15077	0.215975	0.23256	0.236152	0.372534	0.335922	0.301196	0.0658935	0.391638	0.465535	0.623702	0.465072	0.663554	0.732429	0.973307	0.931879	0.914782	0.916342	1.09292	1.01177	0.832966	0.591197
11.2	0.405889	0.504697	0.508263	0.531059	0.697122	0.601126	0.810706	0.732827	0.715249	0.74349	0.554179	0.0659106	0.150641	0.136839	0.206005	0.20591	0.247468	0.281498	0.26497	0.335041	0.122443	0.0617571	0.096896	0.11821	0.0833218	0.0842049	0.144509	0.130228	0.160113	0.183653	0.211592	0.27467	0.312181	0.241132	0.0678703	0.309184	0.418292	0.565349	0.380801	0.569212	0.630611	0.842829	0.795844	0.809251	0.812492	0.98172	0.886084	0.753684	0.54244
11.3	0.364255	0.449387	0.502512	0.491084	0.585384	0.53728	0.725779	0.587123	0.685567	0.571533	0.413304	0.0412998	0.111218	0.102196	0.15111	0.157904	0.21353	0.215625	0.209596	0.293554	0.0808768	0.0508881	0.0701513	0.0991126	0.0480674	0.0916038	0.126343	0.103158	0.0924365	0.174207	0.159866	0.179616	0.299672	0.191244	0.0901199	0.296028	0.4096	0.495021	0.275802	0.463784	0.534242	0.704046	0.721934	0.694232	0.729549	0.962305	0.813567	0.688335	0.499829
11.4	0.314097	0.374177	0.356453	0.414108	0.534839	0.474725	0.592491	0.451554	0.611113	0.508012	0.371285	0.0449071	0.0680302	0.0706459	0.0917089	0.0914444	0.181563	0.172396	0.172148	0.196603	0.0773973	0.0141436	0.0623227	0.115452	0.0420841	0.114338	0.0944293	0.0873677	0.0891286	0.153228	0.131652	0.182235	0.255697	0.142481	0.0719513	0.322863	0.294165	0.399346	0.237309	0.397321	0.478203	0.593171	0.592791	0.628532	0.619453	0.792847	0.757806	0.714751	0.378618
11.5	0.251693	0.317406	0.283515	0.349821	0.400543	0.38715	0.499639	0.359934	0.472076	0.501657	0.332318	0.0479813	0.0340439	0.068817	0.10271	0.0900852	0.16261	0.173554	0.158397	0.0745212	0.0690998	0.0170466	0.0533546	0.125275	0.0813462	0.0997202	0.0953303	0.088112	0.107762	0.115694	0.102111	0.182564	0.199507	0.118725	-0.0297982	0.183721	0.287446	0.32115	0.212292	0.3755	0.361093	0.509258	0.525954	0.447784	0.48088	0.743095	0.583067	0.528318	0.289249
11.6	0.207548	0.278072	0.262349	0.302893	0.31988	0.297736	0.443272	0.308284	0.363894	0.397269	0.259516	0.0392809	0.036555	0.0472983	0.10409	0.0821487	0.126209	0.17248	0.148813	0.054088	0.0590157	0.0237201	0.0227429	0.115639	0.0833141	0.034388	0.0547663	0.0749229	0.0490396	0.157057	0.102214	0.156356	0.171654	0.160362	0.0174986	0.17091	0.261715	0.267594	0.130368	0.363493	0.339387	0.561017	0.50431	0.404668	0.423759	0.561534	0.579527	0.404462	0.297715
11.7	0.185166	0.244205	0.217515	0.271741	0.303729	0.244381	0.349145	0.266187	0.295492	0.275467	0.223418	0.00993191	0.0729155	0.0420604	0.0575478	0.105499	0.0878218	0.161982	0.141132	0.0488902	0.0162967	0.00896277	0.0335128	0.0544176	0.0278878	-0.0168429	0.0844428	0.0585913	0.069249	0.08665	0.0932549	0.106842	0.117702	0.160987	-0.0415139	0.154825	0.174149	0.196422	0.162055	0.309544	0.286705	0.3775	0.360454	0.371688	0.376117	0.480057	0.534758	0.337639	0.259156
11.8	0.181945	0.196699	0.166481	0.23371	0.266626	0.216826	0.234077	0.20917	0.247293	0.254841	0.226758	-0.00376634	0.0146951	0.0446031	0.0579966	0.0787882	0.0780899	0.0959286	0.0659123	0.0383324	0.0730202	0.00411919	0.0351248	0.0745934	0.0880525	0.0423104	0.0840914	0.027877	0.0473687	0.0599322	0.0596478	0.118134	0.104068	0.156735	0.0252294	0.173273	0.16357	0.171894	0.139758	0.237047	0.222482	0.332409	0.302985	0.288951	0.337258	0.44263	0.448842	0.314729	0.199056
11.9	0.175022	0.139453	0.149658	0.167272	0.215473	0.178176	0.201631	0.168681	0.226466	0.268782	0.173216	0.0392225	-0.00201503	0.0117192	0.0615448	0.0821245	0.0640389	0.0725845	0.106512	0.0864379	0.0106166	-0.0450463	0.0665579	0.030594	0.0111371	0.00244447	0.0847359	0.03695	0.0293297	0.0303335	0.0671464	0.0875707	0.119716	0.125079	0.0157973	0.13868	0.119385	0.166532	0.0935448	0.205368	0.178222	0.270878	0.232064	0.23985	0.293305	0.379841	0.362013	0.300502	0.172755
12	0.0885019	0.13147	0.11887	0.127066	0.17769	0.15887	0.232282	0.208228	0.176486	0.234785	0.0930245	0.0467272	0.0258828	0.00144884	0.0730823	0.0808997	0.0423548	0.0655978	0.0336128	0.0726211	-0.00160346	-0.0244048	0.025142	0.0379885	0.000819367	0.0130885	0.0673642	0.0485896	0.0268095	-0.0010749	0.0418524	0.0949822	0.083659	0.165704	0.0278094	0.123785	0.0898794	0.125997	0.0860096	0.168755	0.136863	0.196685	0.19369	0.186303	0.219844	0.333062	0.27685	0.267904	0.161882
12.1	0.0517479	0.086865	0.107196	0.0755102	0.164457	0.175895	0.226849	0.138185	0.131063	0.154535	0.138572	0.0253026	0.0402818	0.016517	0.0462313	0.0672938	-0.000237375	0.0919029	0.0199956	0.0641623	0.0398365	0.00548828	0.00776332	0.0382719	0.011078	-0.00264578	0.0589942	0.0401273	0.0320158	0.0295435	0.0449557	0.0935445	0.0501415	0.117373	-0.0293013	0.137488	0.110532	0.100038	0.0784051	0.110059	0.113358	0.18066	0.194775	0.120806	0.158673	0.274905	0.242384	0.192256	0.114357
Time_seconds_Tm9	ROI1	ROI2	ROI3	ROI4	ROI5	ROI6	ROI7	ROI8	ROI9	ROI10	ROI11	ROI12	ROI13	ROI14	ROI15	ROI16	ROI17	ROI18	ROI19	ROI20	ROI21	ROI22	ROI23	ROI24	ROI25	ROI26	ROI27	ROI28	ROI29	ROI30	ROI31	ROI32	ROI33	ROI34	ROI35	ROI36	ROI37	ROI38	ROI39	ROI40	ROI41	ROI42	ROI43	ROI44	ROI45	ROI46	ROI47	ROI48	ROI49
0	0.0180784	0.0320095	0.0252393	0.035748	0.00687449	0.0202281	0.0617595	0.0482623	-0.00330152	-0.0679745	-0.0344148	0.0468058	0.124673	0.0460075	-0.0128924	0.0217356	-0.0395113	0.0786561	0.00666116	0.035895	0.0184257	0.0146747	-0.00670081	0.0705737	0.0138886	-0.0391436	0.043869	0.0157398	0.151482	0.153317	0.156602	0.0677008	0.145242	0.181881	0.171022	0.151964	0.232674	0.292755	0.255299	0.192495	0.220445	-0.00958227	0.0581818	0.171075	0.195964	0.14101	0.302884	0.282657	0.328615
0.1	0.0285827	0.00962441	0.120152	0.0268403	0.0133121	-0.00108023	0.00333494	0.0499688	0.0194033	-0.0170406	0.0205862	0.0644015	0.11675	0.0488475	0.0229923	5.61935e-05	-0.0417476	0.0233005	-0.00717857	0.0157262	0.0315154	0.0055392	-0.00676849	0.0378093	0.0146479	-0.00335413	0.0241308	0.0469129	0.143266	0.167887	0.193494	0.088868	0.181524	0.256385	0.262791	0.154089	0.24892	0.27787	0.261697	0.20396	0.223544	-0.010492	0.0738048	0.132547	0.162437	0.135804	0.274442	0.232026	0.338605
0.2	0.0600779	-0.0130136	0.00574677	0.0425957	0.0463377	-0.0105616	-0.0212998	0.0460344	0.048008	-0.0178898	0.0192318	0.0823782	0.144708	0.0828709	0.00118344	0.00413103	-0.0373985	-0.0095572	0.0100537	0.00648193	-0.00639419	-0.059615	0.0868257	0.0500265	0.0682278	0.0636533	0.0682241	0.0831102	0.162217	0.160485	0.21362	0.0762382	0.158351	0.284152	0.226497	0.177135	0.238673	0.246655	0.249314	0.193495	0.216123	0.0133741	0.0666841	0.119482	0.163432	0.127737	0.255237	0.226726	0.277056
0.3	0.059572	-0.0454577	0.00602365	0.00592342	0.0893552	-0.0121302	-0.00897626	-0.000438857	0.0107683	0.0100444	-0.00927533	0.0673554	0.0923652	0.0144019	-0.000136063	-0.0325252	-0.0017038	0.00358387	0.0316773	0.0255729	0.0144378	0.01634	0.0314083	0.000715492	0.0346028	0.0165404	0.0358883	0.0303673	0.160236	0.164202	0.209507	0.114562	0.14413	0.247408	0.179933	0.204778	0.254063	0.277722	0.249684	0.213982	0.209167	0.0254421	0.0563323	0.100166	0.148752	0.113194	0.234246	0.204219	0.212786
0.4	0.0229431	-0.0399088	0.00495864	0.0194218	0.050404	-0.0320317	-0.00164149	0.0246624	-0.0391902	0.0157118	-0.00121164	0.048874	0.0758445	-0.00361736	0.0193654	-0.0128382	0.00846171	0.0383076	0.0410607	0.0447223	0.0410577	-0.0373694	0.0331732	0.0501158	0.00317785	0.00238954	0.0582761	0.0336858	0.126108	0.174781	0.254824	0.140092	0.180788	0.260445	0.197263	0.245833	0.25147	0.312543	0.236435	0.23797	0.211197	0.026985	0.0344892	0.0995121	0.117293	0.0903922	0.190726	0.155212	0.191618
0.5	0.030017	-0.00954238	-0.00293938	0.0355799	0.0192541	-0.0482454	0.00199139	0.0558432	-0.0553527	0.000109046	0.0142669	0.0520705	0.105264	0.00336985	0.0144414	0.00138478	0.0202804	0.0249388	0.0221732	0.0331369	0.0412768	0.0330749	-0.00565753	0.0256577	0.019439	-0.012526	0.0479602	0.0791448	0.11729	0.196025	0.282587	0.123449	0.243754	0.298596	0.23831	0.274521	0.219061	0.303197	0.219962	0.24696	0.209804	0.0396155	0.010364	0.0928574	0.106257	0.0340099	0.167946	0.117162	0.172206
0.6	0.0764508	0.0177927	-0.00135311	0.0173072	0.0147323	-0.0399927	0.00288788	0.00304691	-0.069078	-0.0200845	0.0346242	0.0542805	0.124798	-0.00412501	0.0115616	0.0137666	-0.0048525	0.0257932	0.0164823	0.0196329	-0.00367204	0.0335586	-0.00155065	0.00575155	-0.00169725	0.00731174	0.0360882	0.0586144	0.159053	0.223164	0.241118	0.123506	0.265275	0.283453	0.278993	0.2786	0.22323	0.286879	0.234345	0.250562	0.199299	0.0486068	0.00169125	0.0428335	0.0991568	-0.0184793	0.193341	0.0880953	0.140686
0.7	0.0792186	0.0316362	0.0164547	0.00299198	0.0154859	-0.0359674	0.0254404	-0.0520994	-0.0799001	-0.0196829	0.0508044	0.0221246	0.0862597	-0.00760573	0.0019534	-0.0106671	-0.0260427	0.0294846	0.0264798	0.0179541	-0.0123348	0.00279853	0.0261148	0.00948684	-0.0231737	0.0262969	0.0375086	0.0395038	0.198897	0.217329	0.296158	0.107413	0.212315	0.281386	0.300849	0.294069	0.257038	0.277133	0.237028	0.223619	0.201206	0.0270439	-0.021133	0.0617664	0.0543749	0.0275887	0.16266	0.0653892	0.164823
0.8	0.0400309	0.0246865	0.0508451	0.015387	0.0541759	-0.0617877	0.0711318	0.0141733	-0.0412144	0.0111665	0.0292366	-0.0243497	0.0346463	0.000551971	0.00138283	-0.0347112	0.00427889	0.0147468	0.0225795	0.0170486	0.00453342	0.00485019	0.0302255	0.0283082	-0.0177031	0.0231709	0.0452989	0.0571503	0.186328	0.230717	0.30372	0.140514	0.246004	0.203272	0.245409	0.232102	0.242437	0.284153	0.215462	0.247219	0.183238	-0.017913	-0.0194089	0.120576	0.0292699	0.0763086	0.109912	0.0329072	0.12824
0.9	0.093045	-0.0103451	-0.00579579	0.0202302	0.0401533	-0.0407989	-0.0121937	0.0286508	-0.0485029	-0.0114859	0.062745	-0.0408958	0.0226355	0.000870363	0.0262664	0.00156352	0.0439166	0.000998254	0.0105242	0.0133976	-0.0215591	-0.00935196	0.0148616	0.0542077	-0.00949369	0.0233918	0.0509079	0.0484288	0.121504	0.233467	0.294455	0.0931143	0.187696	0.173894	0.162993	0.311606	0.304457	0.226325	0.236596	0.277838	0.164135	0.0332786	-0.0713804	0.0679288	0.0673994	0.013242	0.174021	0.0963234	0.151041
1	0.0801589	-0.0126309	0.00864039	0.0365115	0.0372355	-0.0158449	-0.0396147	0.0426346	0.0410502	-0.0173486	0.0755768	-0.0435731	-0.0173038	0.00159132	0.0166098	0.0221671	-0.00411723	0.00388697	0.0452106	0.0251258	-0.0120118	-0.0257507	0.00154812	0.0392729	0.0246217	0.0261871	0.051541	0.0254196	0.125531	0.173766	0.249853	0.141727	0.168815	0.209625	0.251018	0.223517	0.270624	0.266578	0.207711	0.218582	0.156637	-0.0160472	-0.0716305	0.0339069	0.00482054	0.000635537	0.137425	0.107709	0.172423
1.1	0.0685517	0.0161618	-0.00239393	0.0113185	0.0314592	0.00980075	-0.0183415	0.0809349	-0.0171941	0.0143489	0.0650311	-0.0598069	-0.0199241	0.0181126	-0.000433391	-0.00094263	-0.00674024	0.0230183	0.00369175	-0.0105002	-0.00322234	0.0296639	0.0159323	0.0137987	0.00534826	0.00908834	0.0755337	0.0507276	0.109773	0.179971	0.198365	0.103909	0.11843	0.193746	0.204811	0.226174	0.284772	0.254673	0.223404	0.251736	0.184291	0.0422066	-0.0564927	0.0304798	0.0559392	0.0310721	0.130692	0.0791774	0.144136
1.2	0.0381669	-0.0343657	0.0043937	0.0148921	0.0397443	0.0126064	-0.00529058	-0.00068078	-0.0204737	-0.0211929	0.0608511	-0.0566165	-0.0399011	0.0103249	0.0315804	-0.0117551	-0.00937953	0.0425436	-0.00467417	0.00660852	-0.00903227	-0.0426472	0.0105611	0.00248522	0.0167178	0.0404511	0.0656623	-0.0175459	0.0706087	0.148381	0.165617	0.0533209	0.116325	0.177961	0.18342	0.26141	0.243421	0.189107	0.199762	0.217338	0.162481	0.0319301	-0.0757356	0.00694851	0.0323419	0.0369058	0.097385	0.0898748	0.121603
1.3	0.0252935	-0.00597494	0.00887501	-0.0234584	-0.00283202	-0.0133872	-0.00416899	-0.0118428	-0.00216741	-0.0158185	0.0517338	-0.0662709	-0.0760435	-0.0102015	-0.0185495	0.0245799	-0.0280803	0.0574743	0.0147213	-0.0253166	-0.0163026	-0.0218752	0.00881585	0.0408465	0.0230116	0.057692	0.0859698	-0.0191702	0.0970525	0.143244	0.159838	0.0774905	0.0578897	0.174187	0.214143	0.212079	0.197754	0.175348	0.190715	0.169356	0.138666	0.0270541	-0.0842257	0.00543277	-0.000652786	0.0138115	0.0506087	0.0426368	0.115208
1.4	0.00451451	-0.00271998	0.0320742	-0.0311934	0.0276544	-0.0064411	0.00776351	0.00866669	0.00266077	-0.0197362	0.0489483	-0.0562826	-0.0722397	-0.00471689	-0.00519701	0.0172781	0.0153621	0.0124139	0.0368213	0.00535792	-0.0263842	-0.0196188	0.00574865	0.0262237	-0.0100476	0.00141235	0.0413056	-0.023224	0.145684	0.140977	0.12546	0.0470874	0.0721488	0.143623	0.179217	0.181831	0.184452	0.198524	0.176087	0.117069	0.124315	0.0318437	-0.04378	-0.0442475	-0.00598383	-0.00282578	0.0411964	0.000989328	0.103976
1.5	-0.00539104	-0.00280101	0.0246973	0.003878	0.0183737	0.0372665	0.0124166	0.0251329	0.00623695	-0.0111004	0.0442384	-0.0385127	-0.0510884	-0.000164565	0.0125723	0.00234349	0.0307293	0.000586846	0.0353602	0.0189442	-0.0105654	0.0091282	0.00668194	0.0182908	0.00989696	-0.0064163	0.02882	0.00213042	0.131033	0.126506	0.0805036	0.014453	0.104079	0.128187	0.131337	0.16673	0.185424	0.195034	0.1579	0.0937978	0.102471	0.03192	-0.0173958	-0.0591047	0.00864457	0.0150314	0.0446981	0.0125787	0.0671301
1.6	0.022985	0.0273047	0.0108795	0.0237615	2.69458e-05	0.0287353	0.0144993	0.0340133	0.0186602	0.0280783	0.0172441	-0.0316256	-0.0494749	-0.00581085	0.0286411	0.00767931	-0.00539028	0.0183905	0.0108055	0.0235885	0.012043	0.0309292	-0.00326929	0.0136826	0.0145624	0.0279571	0.010289	0.0284228	0.0491285	0.103027	0.0867831	0.0348253	0.106992	0.150077	0.143349	0.151904	0.169723	0.150231	0.135706	0.0865945	0.0780291	0.0215763	-0.0349733	-0.01895	0.0251669	0.0376669	0.048545	0.0435113	0.0497489
1.7	0.0585076	0.0462431	0.0353813	0.0135241	0.0395002	-0.0161682	0.0288105	0.041363	0.0398799	0.0493675	0.0119401	-0.0400271	-0.0728123	-0.0107803	0.0368377	0.0136462	-0.0222944	0.013022	-0.00547006	0.0179061	0.0057544	0.0107706	-0.00737237	0.0103767	-0.0103398	0.0332282	-0.0220406	0.00407967	0.00360603	0.0894065	0.127339	0.0561889	0.113197	0.144203	0.163083	0.158039	0.149438	0.114616	0.109441	0.0711324	0.0713004	0.0065506	-0.0420533	-0.00726178	0.0480717	0.0299079	0.0551736	0.0641072	0.0797743
1.8	0.0392577	0.0167929	0.0540646	0.0235452	0.038545	0.0257373	0.0356925	0.0433943	0.0599856	0.0279905	0.069736	-0.0469525	-0.085917	-0.00684713	0.00908162	0.000616225	0.0162805	-0.0081952	0.0131086	-0.0128534	-0.0191899	-0.01059	0.0154253	0.014117	0.00327822	-0.00467194	-0.0191876	-0.0379616	0.0566416	0.099468	0.117814	0.091682	0.0596727	0.0983871	0.140677	0.131269	0.144405	0.105043	0.10324	0.0810202	0.0743977	0.0217796	-0.0216912	0.0226517	0.0809937	0.0156422	0.0158467	0.0775684	0.084929
1.9	0.000456728	0.00603399	0.0206499	0.0368867	0.0216272	0.0387414	0.00765593	0.0235221	0.0408807	0.0691842	0.0548708	-0.0375271	-0.05504	-0.00125899	-0.0267396	0.0023832	0.0187835	0.0267745	0.0462732	0.00741281	-0.00422711	0.022067	0.016531	-0.0173746	0.000214986	-0.0266932	-0.0275931	0.018187	0.037716	0.0437692	0.102086	0.127548	0.028909	0.158752	0.119718	0.10088	0.0758204	0.0117751	0.0629767	0.0403482	0.0621127	0.0850271	-0.00845696	0.0363871	0.0460271	-0.0128978	-0.000768436	0.0375251	0.0996944
2	0.0473284	0.0262943	0.00878772	0.0708311	0.0407038	-0.00949187	-0.0451192	0.00944415	0.0525359	0.0376653	0.162027	-0.0852205	-0.0517129	-0.003493	-0.00610334	0.011132	0.0383363	0.0553035	0.0619735	0.0111687	-0.00451293	0.0150405	-0.0146922	0.0511699	-0.0376501	-0.00534578	0.0430662	0.0305223	0.0593785	0.0637248	0.116071	0.0155396	0.00220648	0.0952522	0.090346	0.0672402	0.0693457	0.0309116	0.0748449	0.106055	0.0424311	0.08384	-0.00465121	0.0666811	0.0917937	0.0362052	0.0339305	0.0899804	0.100013
2.1	0.0105936	-0.0025438	-0.027294	0.0516239	0.0177403	-0.0421895	-0.0284792	-0.0223483	-0.0438454	0.00843132	0.0587078	-0.0147317	-0.0182878	-0.0152801	-0.0259267	0.0222388	0.00768291	0.0914878	0.0800324	0.135975	0.0628774	0.0331137	0.0246486	0.158102	0.00798743	-0.00686546	-0.0090673	-0.0148313	0.100213	0.144806	0.107437	-0.0168363	0.0184064	-0.0234158	0.039034	-0.0116382	-0.0247874	-0.00160234	0.0292777	0.0219297	0.0235024	0.10142	0.00249069	0.0539237	0.117789	0.00750454	0.0315316	0.0630234	0.0923844
2.2	0.0831612	0.0803682	0.0628358	0.00531933	0.0100557	0.00481869	0.00200504	0.0116696	0.0121388	-0.0347393	0.0606603	-0.0161264	0.060232	0.168873	0.0709395	0.11433	0.0632325	0.302699	0.270258	0.360889	0.287141	0.216896	0.303913	0.40499	0.204993	0.266546	0.27067	0.155856	0.317558	0.487976	0.478462	0.30128	0.250022	0.263814	0.216127	0.152853	0.0756852	0.0545371	0.0940833	0.0503234	0.0240105	0.15901	0.165262	0.178364	0.283628	0.113326	0.139717	0.21127	0.220276
2.3	0.194355	0.205781	0.136096	0.22473	0.108873	0.0419311	0.0414529	0.167711	0.116022	0.118194	0.0868189	0.00549408	0.15265	0.264893	0.141776	0.18156	0.137126	0.512613	0.475205	0.571422	0.476523	0.342671	0.446449	0.535185	0.330856	0.38428	0.422709	0.351711	0.610635	0.792411	0.869745	0.673762	0.486782	0.489389	0.48955	0.360748	0.200036	0.154976	0.218827	0.125956	0.0732232	0.255112	0.319535	0.36033	0.535473	0.229464	0.286448	0.337363	0.394349
2.4	0.333774	0.317107	0.24364	0.362478	0.232474	0.171357	0.150111	0.430736	0.219889	0.158299	0.237845	-0.0228188	0.18605	0.350593	0.184853	0.207147	0.175424	0.733688	0.639787	0.707834	0.561478	0.414779	0.508412	0.567391	0.34429	0.46761	0.494103	0.403871	0.638269	1.00457	1.28764	1.06711	0.770325	0.889267	0.746222	0.516572	0.367635	0.278259	0.301834	0.21865	0.162573	0.334989	0.425102	0.569563	0.803798	0.404965	0.432069	0.508671	0.570485
2.5	0.486818	0.460132	0.339998	0.520656	0.354682	0.319135	0.301413	0.629526	0.356485	0.252368	0.394592	-0.0558914	0.194317	0.439184	0.242838	0.227736	0.223634	0.855727	0.745943	0.7519	0.56927	0.449561	0.555491	0.549649	0.329203	0.493603	0.556228	0.387017	0.766602	1.17769	1.50632	1.38455	0.990765	1.13566	0.904428	0.628428	0.514347	0.355123	0.368196	0.301516	0.213552	0.436162	0.577625	0.765586	1.01669	0.532747	0.623794	0.68974	0.735726
2.6	0.611012	0.618106	0.473287	0.655508	0.470578	0.491279	0.405992	0.761586	0.527764	0.415865	0.490719	-0.0552128	0.225538	0.512759	0.283781	0.265038	0.253904	0.896194	0.809434	0.775089	0.583003	0.444578	0.573869	0.531629	0.318992	0.467558	0.599583	0.374387	0.82783	1.26121	1.65754	1.56577	1.12786	1.24286	1.00317	0.692641	0.613301	0.390355	0.40874	0.321982	0.224741	0.514155	0.691135	0.910179	1.1753	0.613243	0.787921	0.82239	0.862582
2.7	0.705346	0.733528	0.632727	0.693505	0.541796	0.60725	0.456898	0.894908	0.644692	0.509378	0.55213	-0.0475867	0.280379	0.567502	0.272152	0.295679	0.216268	0.970906	0.848847	0.851841	0.631649	0.415568	0.57373	0.536246	0.289864	0.468658	0.610086	0.35532	0.750293	1.31598	1.78493	1.68538	1.21935	1.3268	1.05527	0.729407	0.667878	0.403293	0.430586	0.295993	0.207315	0.529226	0.740364	1.03535	1.28244	0.675553	0.89713	0.896783	0.92559
2.8	0.799193	0.824544	0.690428	0.78332	0.562685	0.545771	0.547035	0.996776	0.660385	0.581079	0.570303	-0.0269594	0.343421	0.572086	0.305686	0.297354	0.22748	1.00244	0.849911	0.912004	0.618327	0.408597	0.646417	0.519977	0.288462	0.441519	0.62763	0.37065	0.835946	1.4011	1.78587	1.8275	1.28736	1.35504	1.06976	0.75878	0.662404	0.400564	0.4557	0.300055	0.177146	0.524166	0.785354	1.14177	1.34077	0.738953	0.993471	0.941731	0.956342
2.9	0.84481	0.945669	0.749744	0.861314	0.646212	0.654313	0.667341	1.09557	0.733962	0.709736	0.54538	-0.00175072	0.355486	0.597287	0.348085	0.37751	0.228556	1.0327	0.859663	0.873697	0.552033	0.420216	0.642518	0.516937	0.339219	0.465164	0.585622	0.353648	1.01344	1.3721	1.82932	1.95091	1.34878	1.39651	1.13904	0.74503	0.612324	0.423215	0.43721	0.332581	0.187309	0.53865	0.774646	1.17142	1.40563	0.868322	1.05266	0.985825	1.00715
3	0.990838	0.947952	0.823253	0.977125	0.677534	0.731411	0.672311	1.19439	0.747962	0.773186	0.633014	0.0235643	0.3523	0.571081	0.302311	0.335887	0.248684	1.02113	0.859552	0.845272	0.662562	0.387155	0.620491	0.466283	0.300508	0.388681	0.585376	0.370059	1.10959	1.39859	1.82663	2.04662	1.34751	1.40332	1.16089	0.734414	0.62846	0.460847	0.383637	0.298169	0.157869	0.54005	0.760151	1.26673	1.48923	0.994921	1.12246	1.03123	1.02606
3.1	0.975059	1.08361	0.780445	0.933421	0.702323	0.699299	0.673898	1.1607	0.819287	0.716177	0.595233	0.0747166	0.325559	0.550884	0.325117	0.306067	0.240047	0.946321	0.83968	0.849958	0.66534	0.459864	0.636269	0.475995	0.34032	0.438575	0.623117	0.392854	1.20292	1.38156	1.80134	2.01808	1.48148	1.58482	1.09008	0.78426	0.66692	0.397589	0.399747	0.270155	0.126926	0.487779	0.742597	1.26643	1.50066	0.955779	1.26472	1.05359	1.10565
3.2	1.05311	1.11839	0.887733	0.95439	0.680372	0.713743	0.735562	1.23946	0.83655	0.815989	0.622775	0.0447586	0.31945	0.536751	0.310134	0.314875	0.241869	0.94146	0.876972	0.840059	0.623767	0.406528	0.644626	0.47755	0.35267	0.430673	0.630633	0.389514	1.81982	1.29294	1.64806	2.08731	1.49394	1.34779	1.02636	0.748224	0.62464	0.405599	0.38117	0.239365	0.0412319	0.490938	0.781388	1.32844	1.58845	1.03684	1.36402	1.07018	1.0814
3.3	1.12138	1.13007	0.819507	0.936128	0.691667	0.702327	0.725571	1.2971	0.834858	0.838504	0.651485	0.0249455	0.315991	0.482399	0.309709	0.336513	0.219564	0.965291	0.84446	0.809834	0.620643	0.393375	0.589312	0.446077	0.296315	0.419596	0.554335	0.341331	1.70714	1.1932	1.71838	2.00411	1.51304	1.27572	1.07108	0.776416	0.557515	0.381278	0.383953	0.256104	0.0238344	0.40107	0.74254	1.37812	1.62636	1.11385	1.31601	1.06355	1.15406
3.4	1.10102	1.14371	0.817554	0.955851	0.702696	0.688753	0.796989	1.26504	0.77325	0.80646	0.59335	0.00484863	0.270522	0.441312	0.306708	0.352262	0.20175	0.974847	0.819114	0.791465	0.647943	0.428692	0.556051	0.44641	0.269958	0.458146	0.538643	0.333218	1.59637	1.3101	1.82692	2.03669	1.52311	1.2826	1.03933	0.780555	0.574753	0.380913	0.375925	0.234963	0.0177552	0.342205	0.717627	1.38151	1.57442	1.11014	1.24722	1.12337	1.1147
3.5	1.10418	1.16061	0.836748	0.970381	0.700088	0.693743	0.860119	1.25185	0.77984	0.761882	0.556575	-0.0230946	0.207176	0.43553	0.29327	0.321486	0.205385	0.965027	0.809604	0.802943	0.666927	0.419961	0.566077	0.457757	0.306762	0.469855	0.598487	0.353931	1.46627	1.40825	1.86163	2.02013	1.46379	1.34296	1.0057	0.771415	0.625208	0.394808	0.378021	0.210709	0.0500018	0.31364	0.691702	1.37164	1.57452	1.0965	1.27058	1.13591	1.08867
3.6	1.1395	1.18704	0.814149	0.987368	0.681346	0.665129	0.844618	1.24621	0.779573	0.728477	0.547506	-0.0244046	0.162822	0.437686	0.297279	0.24149	0.194641	0.932243	0.770549	0.795532	0.656184	0.380683	0.533285	0.427241	0.32709	0.407256	0.610003	0.328002	1.27484	1.45903	1.95939	2.06858	1.45354	1.39157	0.997658	0.715196	0.661396	0.407918	0.384314	0.221553	0.0939368	0.290792	0.652457	1.32427	1.59265	1.09846	1.31794	1.16457	1.06705
3.7	1.14107	1.18584	0.783879	1.00036	0.64515	0.589068	0.82356	1.20661	0.710075	0.715611	0.516569	-0.0326402	0.0785428	0.474506	0.2904	0.223676	0.157385	0.854503	0.84668	0.70703	0.604797	0.441329	0.458573	0.45135	0.29473	0.4297	0.608364	0.325298	1.1787	1.47153	2.03493	2.12228	1.43579	1.40119	0.959963	0.657166	0.668392	0.402911	0.365388	0.216154	0.109606	0.26997	0.662403	1.31767	1.57315	1.12262	1.35069	1.14653	1.09182
3.8	1.14178	1.14223	0.781378	0.953698	0.620891	0.544417	0.846007	1.21535	0.708997	0.730595	0.515065	-0.0823009	0.0707789	0.452006	0.223023	0.244941	0.214051	0.813844	0.803373	0.779993	0.543153	0.435947	0.497447	0.45198	0.2394	0.412414	0.568148	0.33737	1.23048	1.41698	2.01212	2.11135	1.40767	1.37343	0.926264	0.642868	0.665362	0.403189	0.322947	0.208425	0.0848723	0.219237	0.707258	1.33863	1.51278	1.1336	1.34645	1.09594	1.1066
3.9	1.20718	1.19293	0.810925	0.926536	0.674609	0.540903	0.791842	1.2928	0.739724	0.77731	0.571871	-0.0978827	0.0522439	0.432373	0.23062	0.228956	0.214193	0.885221	0.774444	0.821011	0.530454	0.41844	0.480114	0.458348	0.300191	0.440039	0.603484	0.30452	1.30953	1.34005	1.98324	2.08374	1.43147	1.35435	0.950322	0.651007	0.659293	0.41031	0.311003	0.239481	0.0546465	0.158057	0.717954	1.33063	1.51549	1.13505	1.3082	1.10705	1.05393
4	1.16736	1.16562	0.790087	0.85321	0.737476	0.43878	0.752098	1.22332	0.694392	0.757654	0.502929	-0.0753968	0.015877	0.465614	0.246947	0.241775	0.18104	0.945112	0.753786	0.724372	0.543232	0.436128	0.525947	0.430277	0.292699	0.396839	0.616035	0.345421	1.37026	1.3505	1.96686	2.05786	1.39304	1.39411	0.951446	0.655081	0.631257	0.367973	0.354603	0.235496	0.0685122	0.177114	0.706686	1.35595	1.62925	1.15989	1.28512	1.1457	1.03164
4.1	1.06552	1.08922	0.795956	0.898611	0.650081	0.489742	0.827804	1.21854	0.698851	0.784526	0.608188	-0.0497381	0.00240936	0.437315	0.286912	0.183027	0.170775	0.824273	0.724997	0.633542	0.479923	0.353637	0.44666	0.417185	0.314331	0.411331	0.56463	0.314474	1.39849	1.3449	1.90029	2.1408	1.32521	1.31571	0.950126	0.637518	0.631186	0.358828	0.345998	0.235639	0.094336	0.228162	0.701594	1.39251	1.5461	1.07481	1.24589	1.12773	1.02536
4.2	0.896438	0.804168	0.640301	0.702834	0.593453	0.43518	0.726106	1.02677	0.552618	0.629744	0.472356	-0.0275912	-0.0069735	0.339974	0.199787	0.141137	0.127712	0.632393	0.558069	0.480846	0.345233	0.219377	0.3301	0.335282	0.256999	0.304012	0.450252	0.237007	1.2743	1.15643	1.75202	1.85026	1.15493	1.03237	0.812942	0.528269	0.569718	0.301423	0.36617	0.231916	0.0975503	0.282444	0.648048	1.25443	1.31387	0.94019	1.0886	0.95533	0.956507
4.3	0.655425	0.595164	0.421809	0.484839	0.401443	0.2703	0.506806	0.740146	0.391661	0.410525	0.328191	0.00270248	-0.0133421	0.241349	0.10365	0.119091	0.0643823	0.458999	0.340063	0.307609	0.214801	0.137213	0.211675	0.203543	0.162109	0.193479	0.291232	0.137123	1.0992	0.954062	1.42391	1.33488	0.815437	0.929075	0.579694	0.386771	0.390292	0.276477	0.330236	0.294657	0.147048	0.383238	0.606045	0.994851	1.05471	0.737545	0.813386	0.724815	0.681792
4.4	0.390677	0.372871	0.252012	0.311182	0.252324	0.155231	0.285305	0.487753	0.245224	0.236976	0.233304	0.0259325	-0.0212985	0.163973	0.0740634	0.0685269	0.0332807	0.317298	0.196437	0.180974	0.130596	0.100636	0.121665	0.116373	0.0816456	0.151553	0.155763	0.0654984	1.03451	0.742332	1.1562	1.02974	0.546192	0.619159	0.375718	0.176232	0.238459	0.133785	0.225812	0.233418	0.199995	0.453536	0.555658	0.66488	0.816367	0.492194	0.617186	0.497269	0.410406
4.5	0.25391	0.195415	0.123222	0.166968	0.155995	0.103878	0.183038	0.281673	0.112725	0.146289	0.170394	0.0326217	-0.0364858	0.0868229	0.0393666	0.00837032	0.0364722	0.210693	0.131048	0.102312	0.0717712	0.0387422	0.0768543	0.101564	0.0172655	0.0934753	0.0893168	0.0672085	0.793034	0.60261	0.931926	0.67259	0.35968	0.36027	0.212955	0.00120718	0.117931	-0.0108856	0.0806581	0.173511	0.15218	0.443848	0.496809	0.523614	0.594217	0.260107	0.48299	0.320917	0.288024
4.6	0.193734	0.0815078	0.0360762	0.0632656	0.0739437	0.0234387	0.136258	0.159745	0.0321605	0.0781206	0.0889132	0.078212	-0.041382	0.0442929	0.0214656	0.0285615	0.00996327	0.172693	0.0780248	0.0457209	0.0206712	-0.00757746	0.004905	0.0619183	0.0136901	0.0466118	0.022623	0.0800642	0.661964	0.41682	0.70205	0.4498	0.258084	0.207172	0.120016	-0.0657412	0.00369952	-0.102846	-0.0140657	0.0998773	0.131149	0.41756	0.460712	0.325541	0.406322	0.158724	0.34229	0.170632	0.193833
4.7	0.117615	0.033825	0.00549475	0.0178385	0.0289276	-0.0394419	0.0667695	0.0946996	0.000654596	0.0242749	0.0155148	0.134284	-0.091792	0.0386712	-0.0411741	0.00288694	0.0117729	0.103729	0.0397265	0.0221401	0.0229971	0.0235586	-0.0158332	0.0440352	0.0146968	-0.0453773	-0.0207282	-0.00892969	0.55207	0.262007	0.519013	0.31524	0.139478	0.10721	0.0297373	-0.103269	-0.0969348	-0.173805	-0.065901	0.069274	0.115587	0.372193	0.395945	0.200341	0.301365	0.0895343	0.226126	0.0647157	0.0874527
4.8	0.0744565	0.0606128	-0.00156238	0.00863816	0.0312321	0.00348092	0.0123157	0.0187898	-0.0373513	0.026232	0.0100744	0.100057	-0.0376278	-0.00243659	0.0298162	-0.0176249	-0.0223454	0.0374023	0.016533	0.00233422	-0.0229214	-0.0158651	-0.0315203	-0.00125723	0.00446522	-0.032145	-0.007426	-0.00611216	0.390501	0.193381	0.417248	0.210605	0.0232959	0.0685879	-0.00494468	-0.131232	-0.130778	-0.184557	-0.0914709	0.0968008	0.133574	0.367872	0.358857	0.123103	0.197754	0.00667662	0.135063	0.0152991	0.0229358
4.9	0.0645462	0.0340248	-0.0343791	0.0038573	-0.0137974	-0.0630306	-0.0357089	0.0474727	-0.052477	-0.0165692	-0.0147984	0.104228	-0.0151835	-0.0246477	0.0391552	0.0135817	-0.0172959	0.00940393	-0.00916852	0.00854866	-0.0224231	0.00449568	-0.0348383	-0.0147678	-0.0219876	-0.0411657	-0.0146613	0.0112706	0.286764	0.153852	0.388782	0.150903	-0.0181441	0.0635468	0.0168757	-0.122557	-0.132866	-0.145207	-0.0857414	0.131796	0.144207	0.355627	0.364213	0.0453784	0.0756472	-0.0665064	0.0610468	-0.0073348	-0.010143
5	0.030556	0.0076169	-0.00434404	-0.00693975	-0.0326663	-0.0128495	-0.00471236	0.0220587	-0.0150268	-0.0248706	-0.0082453	0.128745	-0.00814858	0.00430926	0.0221436	0.0163268	0.0139538	0.000310017	-0.00670964	-0.0103034	-0.0166233	-0.00836236	-0.0289587	-0.00760783	-0.00561877	-0.0297348	-0.0530591	0.00805497	0.265236	0.0967983	0.376736	0.111706	-0.00830046	0.0387687	0.0202874	-0.084498	-0.131228	-0.117257	-0.0535668	0.135985	0.0979608	0.322021	0.360805	0.0106637	0.0342857	-0.102826	0.039606	-0.0511269	-0.049669
5.1	0.0340372	-0.0144331	-0.0172081	-0.0225392	-0.0542867	-0.084931	-0.0217229	-0.0243035	-0.0851892	-0.013722	0.0471042	0.141579	0.0215301	0.00968911	0.00479906	-0.000458655	0.0115722	0.00307723	0.000223129	-0.0284791	-0.0298765	-0.0482903	-0.0355791	0.00273002	-0.021865	-0.010884	-0.0402376	0.0068817	0.166476	0.0731422	0.308256	0.0384872	-0.0198724	0.0436121	0.0278148	-0.0454003	-0.0394469	-0.0660099	-0.0218	0.134499	0.10385	0.357573	0.335284	0.0282226	0.0829963	-0.0866895	0.053354	-0.102571	-0.069362
5.2	0.0226458	-0.0785059	-0.0185964	-0.0390348	0.000229269	-0.0425824	-0.0901073	-0.0191831	-0.0279864	-0.0919632	0.0385965	0.144608	0.0342018	-0.0127976	0.0144895	-3.96435e-05	-0.00447104	-0.00742339	-0.0170868	-0.0250339	-0.0507083	-0.0569265	-0.0557329	0.0111372	-0.0350512	-0.0146855	-0.0208044	0.0156895	0.110185	0.0866324	0.258809	0.0565672	-0.00881344	0.0848439	0.00257573	-0.0132811	-0.0136653	0.0118827	-0.000203088	0.153103	0.082859	0.340109	0.304893	0.0301624	0.0445384	-0.0279988	-0.025624	-0.0712071	-0.0556805
5.3	-0.0422899	-0.0791895	-0.0682833	-0.0897135	-0.0190463	-0.0581829	-0.0837549	-0.0216876	-0.029426	-0.0961281	-0.000891005	0.140654	0.0145358	-0.00957871	0.0356906	0.0162743	-0.0188571	-0.0200444	-0.0373141	-0.0180693	-0.0469818	-0.0412788	-0.0604346	0.0118345	-0.0289363	-0.0309069	-0.00600745	0.00469017	0.15021	0.0342889	0.219733	0.0505599	0.0349068	0.0712492	0.115117	0.0867044	-0.0102292	0.0253047	0.0634159	0.081805	0.0961621	0.303506	0.308193	0.0361559	0.00751106	-0.0427017	0.0671696	-0.0333258	0.00212798
5.4	-0.0287118	-0.0840108	-0.0515677	-0.089939	-0.0330207	-0.0725684	-0.0590367	-0.0286973	-0.0438112	-0.0694567	-0.0268835	0.131632	0.0179933	0.0274077	0.034287	0.0138962	-0.0243148	-0.00563044	-0.0339929	-0.036648	-0.0342052	-0.0491029	-0.044995	-0.00162908	-0.0341744	-0.0233477	0.00066666	-0.0268549	0.130497	0.0405094	0.186533	0.0809445	-0.0036727	0.0648107	0.0260993	0.0874705	0.0588916	0.136287	0.0609762	0.117123	0.109162	0.324048	0.306524	0.0894184	0.0110902	-0.0563338	0.0022349	-0.037457	-0.0519287
5.5	-0.0118364	-0.089644	-0.0194599	-0.0678789	-0.039926	-0.0576755	-0.047211	-0.0242717	-0.0218741	-0.0501816	-0.0310244	0.140608	0.0786638	0.0199893	0.0273798	-0.00335084	0.0330438	0.00957321	-0.0406515	-0.0655941	-0.0777683	-0.0475976	-0.0631678	-0.0184056	-0.0170266	-0.00221976	-0.109078	-0.00772883	0.143904	0.0948463	0.160641	0.0548827	-0.00493583	0.0684244	0.0601585	0.122564	0.0997758	0.155417	0.0882388	0.14367	0.124437	0.381493	0.286366	0.104662	0.0605144	-0.0414425	0.0302533	-0.00256209	-0.0267382
5.6	-0.0283796	-0.0765866	-0.00820849	-0.0392595	-0.0270973	-0.0553555	-0.0560831	-0.00495933	-0.0270653	-0.0482949	-0.0193513	0.111212	0.0898836	0.0446045	0.00495502	0.057038	-0.0275656	-0.00467978	0.0138266	-0.0465991	0.0121508	0.00741011	-0.0504545	-0.0071118	-0.00380261	-0.0422544	-0.0396524	-0.0295933	0.0789388	0.0980597	0.136299	0.076881	0.0428156	0.081276	0.0971142	0.157584	0.115822	0.166269	0.13246	0.15421	0.132128	0.385893	0.290335	0.124706	0.0206275	-0.0214308	0.0441461	-0.0219212	-0.0416743
5.7	-0.015161	-0.055845	-0.0347109	-0.0255599	-0.00136382	-0.0596149	-0.0549287	0.00974038	-0.0483115	-0.0333044	-0.0214667	0.124833	0.134316	0.0419208	0.0563037	-0.00480761	-0.0101363	0.00186995	-0.00309787	-0.0272896	-0.0396792	0.0122336	-0.047173	-0.00170179	-0.0782162	-0.0311208	0.0348606	-0.0653491	0.118892	0.0851631	0.0930196	0.0438187	-0.0156564	0.134665	0.0977102	0.159822	0.114236	0.155285	0.124183	0.148408	0.127488	0.37782	0.318805	0.155865	0.0237963	-0.0109551	0.0335073	-0.0141827	-0.0285318
5.8	0.025668	-0.0505873	-0.0736417	-0.0483143	-0.00540215	-0.0270125	-0.0204881	-0.0162595	-0.0233206	0.00858382	-0.0586032	0.125412	0.156581	0.0375462	0.0264895	-0.0271827	0.000762064	-0.0106872	-0.000238339	-0.0453181	-0.0535358	-0.0545318	-0.0207117	0.020365	-0.0440214	-0.0340007	0.0252267	-0.0407128	0.18486	0.0604266	0.0689496	0.00502947	-0.0303395	0.12809	0.0923391	0.142137	0.0996664	0.1785	0.125642	0.150272	0.109601	0.339453	0.329539	0.14621	0.0813863	-0.00234756	0.0193502	-0.0205494	-0.0309257
5.9	-0.0352943	-0.0533924	0.015258	-0.0266385	-0.0191449	-0.0296599	-0.022421	-0.08847	-0.0978826	-0.00308687	-0.079325	0.101066	0.144637	0.0485463	0.0408494	0.0259922	-0.00853096	0.00187532	0.00169927	-0.0535994	-0.0284158	-0.0236046	-0.0329262	0.0122567	-0.0512523	-0.044338	0.00277196	-0.0481447	0.158886	0.0509901	0.0652724	0.0121222	0.0144836	0.0669381	0.119622	0.111789	0.0878341	0.205689	0.136416	0.160503	0.0879713	0.315679	0.294613	0.143116	0.107051	0.0186521	0.0381223	-0.0248998	-0.0509982
6	-0.0189175	-0.0205739	-0.0136663	0.0124062	-0.0334212	-0.0503273	-0.0424598	-0.0617276	-0.0829692	-0.0386224	-0.072296	0.080198	0.151083	0.0646348	0.02837	0.0438741	0.00406959	9.62831e-05	0.00375437	-0.051148	-0.0350733	-0.00255633	-0.0357119	-0.0201077	-0.0376989	-0.0683275	-0.0103115	-0.0517331	0.116802	0.0627957	0.0531528	0.0017878	0.00150685	0.0354238	0.135088	0.0704483	0.0865582	0.193103	0.117348	0.164125	0.0630993	0.302992	0.250178	0.185643	0.1073	0.0283479	0.0674441	-0.0445312	-0.0685308
6.1	0.0102098	-0.00382604	-0.0152322	0.0556067	-0.0246935	-0.00866079	-0.00942698	-0.0809008	-0.0840851	-0.0567791	-0.0426748	0.0623936	0.184444	0.0389911	0.0465947	0.047536	-0.00352313	0.0275993	0.028354	-0.0348486	-0.0300824	0.00774849	-0.0542319	-0.00435979	-0.0593529	-0.0546249	-0.0112869	-0.0520329	0.171029	0.0606849	0.129158	-0.0124229	-0.00305098	0.0915981	0.158787	0.128803	0.168541	0.292959	0.113663	0.170995	0.0756326	0.358323	0.258788	0.230299	0.146887	0.0108783	0.0667438	-0.0382249	-0.0931374
6.2	-0.0131615	-0.0794254	0.0268815	-0.00136228	-0.018781	-0.0555313	-0.0287265	-0.0335357	-0.0114069	-0.0381462	-0.0278691	0.0806188	0.191771	0.0642349	0.0338807	0.0393445	0.0165727	0.014102	0.0155488	-0.047809	-0.0317676	0.00207018	-0.0483135	-0.0417615	-0.0311989	-0.0838383	-0.00880426	-0.01373	0.151028	0.0850876	0.0680418	0.0124842	-0.0410773	0.0714718	0.133113	0.122932	0.147614	0.22064	0.0885322	0.150427	0.0907379	0.366979	0.267059	0.272489	0.149035	0.0508668	0.072007	-0.0216907	-0.0934967
6.3	-0.0705674	-0.0134933	-0.0424831	-0.0214756	-0.0038713	-0.0885068	-0.0466282	-0.032474	-0.015734	-0.0210938	-0.0106687	0.110369	0.162475	0.0660075	0.106912	0.0478912	0.0276513	0.00223666	0.00963468	-0.000285646	-0.00415401	-0.0604607	-0.0724152	-0.0498172	-0.0219492	0.000109231	0.00353777	-0.0821571	0.160149	0.0611472	0.0687003	-0.0126797	-0.0339355	0.0905393	0.0957047	0.104277	0.0953835	0.190606	0.0757154	0.129412	0.0719462	0.287445	0.28218	0.199178	0.152108	0.0617607	0.113889	-0.0384579	-0.0436169
6.4	-0.072063	-0.0349145	-0.0299773	-0.0374134	-0.0335097	-0.112833	0.00949224	-0.042318	-0.0530988	-0.0364038	-0.0407977	0.0940114	0.170142	0.0534222	0.0637437	0.000356118	0.019253	0.0361821	-0.0146553	-0.000222174	-0.0693641	-0.0174037	-0.0221891	-0.014834	-0.0019353	-0.0468286	0.0091012	-0.0272849	0.0876622	0.0197505	0.0642666	-0.0166257	-0.0213859	0.127819	0.119921	0.0975784	0.105767	0.202076	0.0596747	0.121175	0.0621296	0.201793	0.249434	0.166146	0.130075	0.0665207	0.103862	-0.0294207	-0.0331067
6.5	-0.0270651	-0.0478794	-0.0213449	-0.0410449	-0.0297487	-0.0721841	-0.0614435	-0.0497045	-0.0791713	-0.0537833	0.0217253	0.0489028	0.124772	0.0512622	0.0429159	0.0142794	-0.0174857	0.0162229	-0.00360191	-0.00055099	-0.0595563	-0.00368519	-0.0185384	0.0123074	-0.0249196	-0.0675068	0.0414052	-0.043514	0.0401202	-0.00731833	0.0281482	0.0158736	-0.0058926	0.0688576	0.13179	0.0914991	0.0960795	0.197206	0.0455311	0.124116	0.0553567	0.181781	0.203687	0.171486	0.138911	0.105208	0.0762418	-0.00190244	-0.0480757
6.6	-0.0124325	-0.0630017	-0.00736711	-0.0177854	-0.0200783	-0.0646193	-0.0770685	-0.0336115	-0.0541856	-0.0604696	0.00332134	0.0483284	0.110969	0.0301403	0.0530285	0.00621137	-0.0221959	-0.00588035	-0.0239979	-0.0068611	-0.0160118	-0.0108403	-0.0426612	0.0296552	-0.0425652	-0.0937901	-0.002885	-0.0442525	0.0390889	-0.0358694	0.00721411	0.0425601	0.00324364	-0.00836036	0.0989056	0.0730268	0.0656655	0.160122	0.0363028	0.118069	0.0578476	0.206994	0.198455	0.16365	0.133735	0.131764	0.0851977	0.00328477	-0.0416917
6.7	-0.0271164	-0.0697278	-0.00584097	-0.0089197	-0.0302951	-0.0921575	-0.0379633	-0.0305783	-0.0468287	-0.0211916	-0.0531518	0.0573458	0.174662	0.0356298	0.0291244	0.0168809	-0.00451375	-0.0172073	-0.00771028	-0.0405114	-0.0301689	-0.0164032	-0.0248057	0.00885615	-0.0524454	-0.0649211	-0.0328197	-0.036669	0.0381596	-0.0676723	0.0147363	0.0301458	-0.0253111	0.00285989	0.0569916	0.0451683	0.0768705	0.12946	0.0281421	0.107449	0.0684208	0.227239	0.214155	0.179197	0.0471806	0.117662	0.0891113	0.0085611	-0.0367981
6.8	-0.00751735	-0.0316488	-0.0278996	-0.035945	-0.0472737	-0.0742383	-0.0483168	-0.0509158	-0.0718318	0.0077307	-0.0246357	0.0607836	0.208037	0.041099	0.0191176	0.0478818	-0.00768709	-0.0207645	0.0190345	-0.0394798	-0.0391678	-0.0337903	-0.0133008	-0.0252664	-0.0447566	-0.0134457	0.00141835	-0.0254737	0.153276	-0.0791109	0.00437007	-0.0274322	-0.0537147	-0.0340579	-0.0157017	-0.0120438	0.026618	0.120571	0.0277882	0.0989543	0.0206467	0.219139	0.211081	0.135471	0.05434	0.136932	0.0799939	0.0407317	-0.0325282
6.9	0.0398878	-0.00454727	-0.0211181	-0.0532322	-0.0623856	-0.0324343	-0.0221122	-0.037913	-0.0377201	-0.0713628	-0.0303114	0.0625203	0.182863	0.0395458	0.0419782	0.0534018	-0.0281089	-0.0374023	-0.00574729	-0.0148432	-0.0133129	-0.0294788	-0.0228299	-0.0229045	-0.0318643	-0.00302783	0.0276811	-0.00519798	0.129816	-0.116346	-0.0697125	0.0059772	0.00966433	-0.0180505	0.0166959	-0.0834392	0.0206892	0.0502445	0.0164145	-0.0210837	0.0183781	0.222587	0.195622	0.0914186	0.114468	0.139004	0.10982	0.043739	-0.0250146
7	0.00974573	-0.0732789	-0.0303145	-0.0664506	-0.0671199	-0.0591426	-0.0228742	-0.0288995	-0.0486081	-0.0752884	-0.0645281	0.0573139	0.179311	0.0420697	0.0409754	0.0137247	-0.0193182	-0.0619688	-0.0525889	-0.0257115	-0.0184493	0.0221347	-0.0153154	0.0156506	-0.0292714	-0.0296028	0.00280481	0.0110703	-0.0927547	-0.0388583	-0.0564187	0.0472136	-0.0343208	-0.0662031	-0.00466007	-0.0285972	0.0216033	-0.000973925	-0.0113254	0.0705018	0.010674	0.249602	0.203529	0.0905084	0.124351	0.145557	0.102267	0.0178538	-0.0572318
7.1	-0.00370726	-0.0293639	-0.0192506	-0.0737237	-0.0997809	-0.0888843	-0.0224747	-0.0442633	-0.0576029	-0.0755526	0.00307589	0.0317722	0.194745	0.00226795	0.0123955	-0.0165384	0.0164167	-0.0345227	-0.00730807	-0.011994	-0.0558777	0.0237711	-0.0323083	0.0175551	-0.00895101	-0.026313	0.0518197	-0.0136412	0.0832302	-0.115177	-0.057755	-0.0588514	-0.0723067	-0.00657044	-0.0210321	-0.0728208	-0.00496836	0.0306165	-0.0182856	0.0141584	-0.0194046	0.159198	0.192878	0.102232	0.0906327	0.0888503	0.0412729	0.045276	-0.0712079
7.2	-0.0155616	-0.0345295	-0.000315499	-0.0123204	-0.0307287	-0.0950066	-0.0587114	-0.00704793	-0.0066159	-0.0369925	-0.0128423	0.010858	0.223853	0.0149231	0.0676673	-0.0270963	-0.0337304	-0.0237046	0.00449709	-0.0163998	-0.015651	0.016805	-0.0488014	0.00642103	-0.00380658	-0.0379336	0.0229523	-0.0554074	0.0949212	-0.11077	-0.0760321	-0.0593076	-0.0171258	-0.0210244	-0.086583	-0.102543	-0.0213144	-0.0478131	-0.0331881	-0.0392342	-0.0305736	0.191889	0.158733	0.127749	0.0472573	0.0607309	0.064406	0.0101448	-0.093601
7.3	-0.0350109	-0.0447827	-0.0366514	0.00390212	-0.0240117	-0.081175	0.0181978	0.026228	-0.0141199	-0.0768088	0.0249118	0.012463	0.233997	-0.0432791	0.0649055	-0.0155154	0.00642948	0.00584457	-0.0259043	0.00442686	-0.023741	-0.043148	0.039579	-0.0113782	-0.0156107	-0.0194813	-0.0460927	-0.055094	0.101222	-0.11041	-0.0289374	0.00335738	0.0210381	-0.0503024	-0.0625592	-0.0758866	-0.033827	-0.060638	-0.043074	-0.0358188	-0.013731	0.15184	0.15844	0.0988401	0.0209222	0.0474956	0.0244328	-0.0151873	-0.0695419
7.4	-0.0440275	-0.0336629	-0.0630345	-0.0235776	0.027995	-0.0854038	0.000702764	0.0228721	-0.0438003	-0.0549158	0.0329508	0.0610418	0.185398	-0.0161105	0.0568875	0.0234584	-0.00862727	0.0032069	-0.0459874	0.00398255	-0.00569172	-0.062449	-0.000123719	0.00996432	0.00321486	-0.0281203	5.68381e-05	-0.0292485	0.130058	-0.0955564	-0.112685	-0.0251777	-0.0170104	-0.0770245	-0.0737821	-0.106686	-0.0656594	-0.096746	-0.0576506	-0.0877539	-0.0655168	0.0897653	0.160085	0.0913613	-0.00542363	0.0454076	0.00661262	-0.0133258	-0.0420498
7.5	-0.05571	-0.0604814	-0.077383	-0.0481662	-0.00357541	-0.0293417	-0.0463881	-0.0245773	-0.016636	-0.0272007	0.020711	0.0795027	0.148653	0.00482149	0.00460283	0.0083272	0.0140766	0.00228443	0.00970856	-0.0146359	-0.0132156	-0.0204757	-0.0215774	-0.016287	0.0120256	0.0376571	-0.00403249	-0.00608231	0.073481	-0.0857496	-0.140667	-0.0556708	-0.0629708	-0.0500574	-0.0644272	-0.0968439	-0.076087	-0.0787443	-0.0697528	-0.0870369	-0.0699362	0.0454114	0.141141	0.116002	-0.00844122	0.00458104	-0.000899205	0.00119909	-0.0374086
7.6	-0.0414283	-0.070188	-0.0629243	-0.0672511	-0.0190964	-0.0503635	-0.0302302	-0.0622438	-0.0246598	-0.00468219	-0.0189477	0.0876292	0.15769	-0.0232157	-0.0131891	0.00101304	0.0151055	0.00828348	-0.000378076	-0.0350693	0.0154591	0.018146	-0.00180937	-0.0335474	0.0110462	0.023716	0.00849522	0.00480535	-0.0113987	-0.0927255	-0.116211	-0.0395623	-0.0887875	-0.0657608	-0.0976976	-0.0828686	-0.10274	-0.0805637	-0.094451	-0.056776	-0.058325	0.0389318	0.111139	0.121235	-0.0214505	-0.0308169	-0.0178811	0.00518888	-0.047996
7.7	-0.0419097	-0.0357723	-0.0468027	-0.0585738	-0.0261873	-0.0911594	-0.0407788	-0.0557001	-0.049451	-0.0156943	-0.0281672	0.0642028	0.13114	-0.0230561	-0.0108648	-0.0215702	-0.0110592	-0.00627331	-0.0189477	-0.0405733	0.0225195	0.0100315	0.0197644	-0.0316356	0.0224458	-0.0254967	0.00798639	0.00815241	-0.0299853	-0.0936898	-0.0942279	-0.0467814	-0.102112	-0.121537	-0.153862	-0.108037	-0.15505	-0.119272	-0.10741	-0.055609	-0.095106	0.0518193	0.093144	0.0612033	-0.0334034	-0.0356088	-0.0290681	-0.00677382	-0.0655109
7.8	-0.0547692	-0.00160741	-0.0414855	-0.0348418	-0.0450649	-0.0461788	-0.066289	-0.0443017	-0.0401522	-0.0718411	-0.00858953	0.0575415	0.0939259	-0.00245222	-0.0194997	-0.0257354	-0.0160126	-0.0198801	0.00577003	-0.0152645	-0.00836895	-0.0122919	0.0148268	-0.0123349	0.0196357	-0.0235554	-0.00654777	-0.00374654	-0.0120264	-0.0846502	-0.0689955	-0.0935353	-0.0906154	-0.125426	-0.135188	-0.134277	-0.174763	-0.113994	-0.0979028	-0.0734515	-0.118865	0.0495667	0.0861807	-0.00472291	-0.01482	-0.0488384	-0.0334517	-0.0357563	-0.0777797
7.9	-0.00730836	-0.00871713	-0.0195787	-0.041604	0.00150368	-0.0107994	0.0368061	-0.0570947	-0.0497389	-0.0915828	-0.0475913	0.101049	0.129832	-0.0266567	-0.024977	0.0275222	0.0143902	0.00252502	0.0106802	0.0310093	-0.0176766	-0.00561527	-0.0106215	0.0127164	-0.0189827	0.00867766	0.0174362	-0.0223376	0.00273683	-0.102765	-0.11521	-0.0826277	-0.0551718	-0.137726	-0.124773	-0.166538	-0.160451	-0.120284	-0.129683	-0.115145	-0.0867005	0.034882	0.069218	0.0257306	-0.0306159	-0.0631305	-0.0584921	-0.0744424	-0.0708271
8	0.00028913	-0.042343	-0.0319298	-0.00392063	-0.0392027	-0.010192	0.0130491	0.00643785	-0.0388843	0.00177319	-0.051279	0.0481705	0.13602	-0.0227568	-0.00629108	0.00358141	0.0167029	0.0112867	-0.0232849	0.0419554	-0.0173556	-0.00718132	-0.033904	-0.0101748	-0.0135518	0.0196651	0.0385362	0.00336754	0.0975221	-0.120928	-0.140986	-0.0566334	-0.0631423	-0.149844	-0.150887	-0.161217	-0.170945	-0.146906	-0.149462	-0.130714	-0.113987	0.0076696	0.0784864	0.000632043	-0.0367816	-0.0735574	-0.0880599	-0.0379204	-0.101325
8.1	0.0259831	-0.00196039	-0.0549297	0.0238263	-0.0449765	-0.150736	0.0124816	0.0247972	-0.0326282	-0.0413673	0.0242344	-0.0115445	0.0792274	-0.0417432	0.0504703	-0.0300152	0.00177196	0.0243793	-0.010459	-0.0104045	-0.00346133	0.00523011	0.00749279	0.0126111	0.0147042	0.0419594	0.0183364	-0.00461798	0.0168286	-0.130284	-0.115293	-0.0504134	-0.0931001	-0.120132	-0.176591	-0.148126	-0.190943	-0.0970219	-0.159423	-0.124872	-0.111964	0.0355909	0.136725	0.0210518	-0.0223359	-0.0235266	-0.0604161	-0.0241036	-0.103807
8.2	0.054711	0.0839689	-0.046269	0.053702	0.0698968	-0.00453383	0.0198644	0.0398733	0.0191026	0.0495569	0.161535	0.000555649	0.0540228	0.0568129	0.0203793	0.00312258	0.0344891	0.0711114	0.0225373	-0.00719738	-0.0278792	-0.00725399	-0.00495454	0.0122222	-0.00256423	-0.0261832	0.028662	0.0292075	0.140982	-0.106049	-0.0480491	0.0549836	-0.00828353	-0.089852	-0.128226	-0.152999	-0.134066	-0.102106	-0.103184	-0.119219	-0.138327	0.128531	0.137711	0.0713738	-0.0582043	-0.0724797	-0.0162229	-0.02657	-0.0408472
8.3	0.0480144	0.029565	0.0348245	0.0233846	0.0538496	0.0205002	0.0585542	0.0764567	0.100808	0.0600256	0.0818049	0.00091431	0.04054	0.032797	0.0555152	0.0209201	0.0519217	0.0313933	0.0614231	0.0426171	-0.0103871	0.0472497	0.0473088	0.074057	0.0512273	0.0868279	0.089987	0.0630994	0.180352	-0.0407282	-0.149053	-0.0548409	-0.0298768	-0.146924	-0.166822	-0.17414	-0.183829	-0.178746	-0.165202	-0.184582	-0.192266	0.258146	0.150558	0.0594231	-0.00427237	-0.0398182	-0.0056424	-0.0517562	-0.0788984
8.4	0.0637617	0.0363322	0.0312589	0.0321686	0.0381687	0.0676837	0.0870911	0.0870516	0.0586788	0.0472195	0.102301	0.00733113	0.0635965	0.0263576	0.078894	0.043635	0.0456472	0.0502058	0.079447	0.0810214	0.0320391	0.0827097	0.0716242	0.0407803	0.0898209	0.0897745	0.125485	0.0273386	0.194976	-0.0827216	-0.137131	-0.0305899	-0.0322892	-0.156446	-0.18633	-0.171337	-0.235342	-0.253333	-0.255522	-0.27986	-0.27579	0.362422	0.207782	0.0678537	-0.038459	-0.0975678	-0.0359857	-0.0990561	-0.130757
8.5	0.017628	0.0731563	0.0337895	0.0167608	0.0835218	0.0424347	0.0651653	0.0628842	0.0331771	0.0228848	0.111776	0.0336115	0.0732799	0.00538568	0.085647	0.0753114	0.0623635	0.0593352	0.0662681	0.0422279	0.0869051	0.0564153	0.078749	0.0349092	0.0864213	0.0952222	0.096365	0.0340424	0.19569	-0.10029	-0.104933	-0.0194138	-0.0317134	-0.114541	-0.218388	-0.193215	-0.227814	-0.310571	-0.320233	-0.32056	-0.323582	0.422817	0.179955	0.0726375	-0.0434709	-0.146329	-0.0811299	-0.116868	-0.141816
8.6	0.0314687	0.0596153	0.0338788	0.0391939	0.109854	0.0486214	0.0616975	0.0537382	0.0271755	0.0233579	0.0521	0.0255869	0.0569169	0.0105448	0.0607663	0.0816601	0.0930022	0.0651676	0.0429638	0.0358448	0.0946347	0.0656224	0.0715902	0.0734478	0.0764587	0.107987	0.0802847	0.0444366	0.162623	-0.0803962	-0.101307	-0.0450148	-0.0398255	-0.0924985	-0.211972	-0.226399	-0.225815	-0.363734	-0.374791	-0.374571	-0.364964	0.476225	0.174517	0.0859751	-0.0399503	-0.180479	-0.0962512	-0.13856	-0.176907
8.7	0.0625315	0.0415543	0.0408511	0.0747748	0.0815996	0.0787068	0.0458594	0.0544904	0.0339892	0.049026	0.0327809	-0.0133263	0.0575821	0.0311455	0.0209141	0.0485322	0.107398	0.0594701	0.0512445	0.0699825	0.0387606	0.109205	0.0614503	0.0939805	0.0773624	0.100763	0.0929224	0.0699922	0.113829	-0.0817854	-0.0975381	-0.0248935	-0.0566506	-0.0798141	-0.182699	-0.23707	-0.198894	-0.378375	-0.410546	-0.420368	-0.391499	0.498395	0.193213	0.0810702	-0.0528173	-0.234879	-0.0768412	-0.169467	-0.219594
8.8	0.0834346	0.0400145	0.0723819	0.0784915	0.0636043	0.0621328	0.0179211	0.0406811	0.0519159	0.0634832	0.0901767	-0.0235248	0.0853222	0.0239647	0.0270222	0.0282856	0.0894063	0.0344598	0.0846214	0.0547524	0.00400005	0.0894084	0.0700281	0.076945	0.0753085	0.0900306	0.0973139	0.142152	0.121377	-0.115492	-0.117914	0.00380553	-0.0477504	-0.0539872	-0.155673	-0.218831	-0.187568	-0.361453	-0.431744	-0.422118	-0.401679	0.496993	0.204462	0.0353496	-0.0790093	-0.272018	-0.0696626	-0.198523	-0.232635
8.9	0.188518	0.00584632	0.0764391	0.0900698	0.100045	0.0461232	0.073864	0.0374275	0.0560405	0.0412325	0.103945	-0.0133435	0.0592721	0.0608788	0.103891	0.0924309	0.0418451	0.0789555	0.0653579	0.0615312	0.0850384	0.0537272	0.0841332	0.0773519	0.0799605	0.0707098	0.150103	0.106661	0.163625	-0.144465	-0.170025	-0.0278405	-0.00576044	-0.0393423	-0.13592	-0.199694	-0.239451	-0.366645	-0.452556	-0.429963	-0.420945	0.494646	0.222021	0.0202251	-0.0910801	-0.246582	-0.0867702	-0.221754	-0.228756
9	0.167001	0.0607268	0.016776	0.0769215	0.109206	0.0641876	0.112298	0.0581275	0.0790437	-0.0046774	0.0956623	0.0256759	0.076866	0.0528948	0.0921338	0.117798	0.047687	0.0344807	0.10424	0.0568091	0.0868236	0.107438	0.0381139	0.10762	0.100761	0.109195	0.14459	0.109632	0.112557	-0.148406	-0.163059	-0.0377773	0.00327035	-0.0347843	-0.150328	-0.193607	-0.223511	-0.391216	-0.450657	-0.47725	-0.438552	0.478969	0.226598	0.0974105	-0.063481	-0.212316	-0.0908916	-0.223889	-0.22715
9.1	0.123723	0.0527949	0.0737166	0.0376621	0.119698	0.0675071	0.082638	0.0305942	0.025625	-0.00611545	0.132687	0.0260616	0.107996	0.108865	0.073284	0.0977726	0.026158	0.0835946	0.121278	0.0592753	0.0443696	0.103885	0.0468726	0.0839559	0.100996	0.0945599	0.184423	0.0956407	0.103583	-0.117355	-0.182143	-0.051821	-0.00208907	0.0111082	-0.142364	-0.143222	-0.206913	-0.402069	-0.449148	-0.483761	-0.449551	0.54616	0.222751	0.08635	-0.0766056	-0.212416	-0.137057	-0.205098	-0.242889
9.2	0.120517	0.0454032	0.0803578	0.0842548	0.109142	0.0726884	0.0490973	0.0464388	0.106831	0.0948255	0.109295	0.0669728	0.186024	0.0919734	0.0860892	0.0695056	0.0682027	0.0777573	0.117729	0.0505006	0.00536404	0.0704077	0.0617345	0.150284	0.114576	0.10974	0.124407	0.144502	0.0973167	-0.156014	-0.17682	-0.0262283	0.0267942	0.0316073	-0.123381	-0.133827	-0.256201	-0.360795	-0.476722	-0.436679	-0.405838	0.483473	0.155587	0.0659738	-0.0873942	-0.173835	-0.107399	-0.195417	-0.256253
9.3	0.086846	0.0677037	0.0480843	0.0834455	0.143116	0.0280544	0.0429483	0.012344	0.0402505	0.0793491	0.0922495	0.0622605	0.220321	0.118082	0.121232	0.062059	0.0720533	0.097545	0.0919859	0.0920481	0.0629137	0.0709318	0.0602619	0.132035	0.109393	0.129102	0.0845492	0.114345	0.0821701	-0.134401	-0.17185	-0.02638	0.0383012	0.0214028	-0.119868	-0.174733	-0.22571	-0.381564	-0.44029	-0.482455	-0.411736	0.487144	0.214735	0.114152	-0.0288562	-0.23625	-0.128822	-0.191616	-0.204357
9.4	0.106086	0.0793489	0.0614734	0.0818418	0.122584	0.0846244	0.0868532	0.0874742	0.0632394	0.0811915	0.103526	0.0648711	0.24092	0.135323	0.133557	0.0882495	0.0546882	0.0777625	0.117534	0.0789053	0.085543	0.0823841	0.0298847	0.102393	0.102457	0.124851	0.110073	0.124441	0.137797	-0.108411	-0.221439	-0.056943	0.0306811	-0.019771	-0.151299	-0.16494	-0.21121	-0.338398	-0.432387	-0.466327	-0.415177	0.445499	0.223787	0.128011	-0.048611	-0.251738	-0.134694	-0.207726	-0.198826
9.5	0.0890509	0.0348181	0.0820563	0.0911593	0.129468	0.104107	0.0697592	0.0781006	0.0436012	0.0992875	0.0785627	0.0498339	0.24373	0.166927	0.154024	0.101581	0.0642155	0.0664804	0.118982	0.0714386	0.0997344	0.0914495	0.0362284	0.114638	0.0882853	0.096771	0.154861	0.142721	0.0631038	-0.12277	-0.164522	-0.0462327	0.0238994	0.0112291	-0.140071	-0.189999	-0.185619	-0.339515	-0.425741	-0.420103	-0.373438	0.44689	0.224653	0.184671	-0.0290143	-0.232782	-0.11257	-0.195944	-0.203936
9.6	0.0818186	0.0147674	0.1084	0.0648721	0.111491	0.0987359	0.0671601	0.0588338	0.0637694	0.0754784	0.0654847	0.028425	0.257844	0.183172	0.158434	0.0783841	0.071285	0.0735907	0.0930548	0.0853845	0.112577	0.094083	0.0646236	0.140338	0.0779042	0.104522	0.154215	0.125685	0.0752592	-0.155385	-0.18837	-0.020756	0.00722203	0.00806321	-0.12586	-0.180507	-0.186316	-0.314822	-0.416648	-0.396829	-0.355256	0.365477	0.200999	0.14667	-0.0165662	-0.214325	-0.116326	-0.198863	-0.220686
9.7	0.11873	0.037895	0.104071	0.0423985	0.101666	0.102903	0.0701809	0.0661861	0.107506	0.0477124	0.0917836	0.0500327	0.311909	0.148308	0.114065	0.0521786	0.0431117	0.0578248	0.1036	0.0591173	0.0792723	0.0941946	0.0611381	0.139983	0.0995803	0.145881	0.10015	0.103215	0.0610703	-0.168711	-0.214588	-0.000660214	0.0114209	-0.0209381	-0.145516	-0.181877	-0.164385	-0.305834	-0.426496	-0.41091	-0.343293	0.302581	0.176304	0.143602	-0.0642852	-0.211704	-0.0863433	-0.212394	-0.223797
9.8	0.126254	0.0607431	0.0669215	0.061121	0.122084	0.104135	0.0606812	0.0686779	0.0999661	0.0787582	0.126855	0.0673939	0.322338	0.187605	0.125791	0.0635741	0.0718317	0.0750885	0.079044	0.0537272	0.0690814	0.106993	0.0932159	0.136467	0.139956	0.0742819	0.0602619	0.081279	0.0354381	-0.150174	-0.216644	0.0103861	0.0319213	-0.0353151	-0.120389	-0.175005	-0.188806	-0.310485	-0.447032	-0.425311	-0.320096	0.28542	0.154348	0.162135	-0.097036	-0.21716	-0.072881	-0.200295	-0.242591
9.9	0.0664215	0.0656351	0.0732555	0.0764536	0.112273	0.10037	0.0963738	0.0748525	0.0805745	0.139622	0.143108	0.0876475	0.295847	0.175779	0.0682378	0.133078	0.0737813	0.102185	0.116418	0.0986672	0.0537209	0.0853454	0.0613793	0.107467	0.128247	0.0839855	0.108803	0.100307	0.0943573	-0.122356	-0.222281	-0.0124557	0.0406863	-0.0395058	-0.0978952	-0.155717	-0.237411	-0.31252	-0.440264	-0.416032	-0.308309	0.280606	0.139004	0.168091	-0.0984863	-0.225164	-0.0822463	-0.179859	-0.250593
10	0.0990423	0.0460897	0.129062	0.0911367	0.143493	0.12385	0.103289	0.0599846	0.0801908	0.160843	0.143381	0.0660024	0.246379	0.117349	0.148633	0.0964622	0.0758731	0.0653528	0.0545314	0.067957	0.0547213	0.0932697	0.0771558	0.0935041	0.0569522	0.0569943	0.154067	0.064491	0.159721	-0.116339	-0.210809	-0.0508311	0.0176815	-0.0486737	-0.148414	-0.15929	-0.213078	-0.314372	-0.418817	-0.394261	-0.311712	0.286799	0.141835	0.187682	-0.0990565	-0.219585	-0.0691286	-0.189317	-0.208342
10.1	0.104474	0.0174999	0.0875819	0.122776	0.132577	0.117183	0.111187	0.109368	0.0606392	0.135374	0.121081	0.118258	0.300005	0.113365	0.13686	0.104102	0.104734	0.0421171	0.128187	0.0309511	0.0996947	0.0861781	0.0627626	0.129947	0.134412	0.0968563	0.136902	0.095437	0.0972529	-0.133593	-0.187195	-0.0368667	-0.0396969	-0.046567	-0.139917	-0.163209	-0.188151	-0.308253	-0.439913	-0.375608	-0.289515	0.293721	0.140748	0.203678	-0.0641657	-0.195157	-0.0726975	-0.210265	-0.180177
10.2	0.00876662	0.0264703	0.061531	0.0384457	0.0697435	0.0653948	0.0922801	0.0904986	-0.0521657	0.0185143	0.0155754	0.0734773	0.270754	0.0880236	0.0673129	0.0764199	0.0504034	0.0262964	0.0720511	0.0580228	0.0845715	0.0510357	0.0352366	0.0812936	0.0852778	0.0469259	0.0463692	0.0573309	0.0722895	-0.129679	-0.217503	-0.0746974	-0.0755357	-0.0390464	-0.1765	-0.177803	-0.177969	-0.34282	-0.409886	-0.378984	-0.261349	0.239566	0.0915644	0.210807	-0.0238765	-0.215463	-0.11035	-0.217694	-0.21758
10.3	0.0814154	0.0165964	0.0532019	0.0181324	0.100269	0.029677	0.101885	0.0980953	-0.0221323	-0.0142079	0.024155	0.0624853	0.293857	0.117778	0.0812638	0.0892918	0.0423879	0.0425864	0.0734608	0.085269	0.0474146	0.0801808	0.0773969	0.0833112	0.0716189	0.0508691	0.0462018	0.0389129	0.06615	0.0128903	-0.0273902	0.03209	0.0215431	0.0229842	-0.123138	-0.0828305	-0.145786	-0.260677	-0.328368	-0.310893	-0.238081	0.216466	0.113802	0.281579	0.0370071	-0.175422	-0.0569498	-0.236821	-0.21563
10.4	0.125705	0.0337162	0.101153	0.0488685	0.103804	0.0902029	0.118171	0.0861743	0.0347736	0.0399989	0.0514855	0.0500372	0.303216	0.180907	0.0847532	0.0926859	0.05441	0.0717513	0.105831	0.0956118	0.0652953	0.11435	0.121502	0.133109	0.109816	0.0819825	0.132724	0.097332	0.0882469	0.160502	0.225827	0.146312	0.0875796	0.130002	-0.0443803	0.026759	-0.00250014	-0.104401	-0.208081	-0.151898	-0.0546171	0.298371	0.17028	0.466645	0.231515	-0.0418952	0.0717508	-0.0626924	-0.0141461
10.5	0.141014	0.0784652	0.124452	0.0976402	0.0791936	0.0959728	0.0883272	0.103648	0.0494402	0.0605286	0.117529	0.0304759	0.258696	0.186633	0.057395	0.0657354	0.0404738	0.0783652	0.114449	0.106756	0.111484	0.087475	0.111165	0.13891	0.10214	0.0774066	0.159884	0.151853	0.0989426	0.220136	0.357739	0.135385	0.0458404	0.161759	0.0477342	0.0951132	0.0759333	-0.00357818	-0.0867371	-0.0205143	0.0556386	0.289187	0.234693	0.517708	0.313076	0.098515	0.252331	0.0726321	0.0873002
10.6	0.188392	0.146005	0.12716	0.0953248	0.090759	0.0678581	0.0418577	0.159202	0.113864	0.0375579	0.14988	0.0525085	0.242028	0.126071	0.0941087	0.0666471	0.0358953	0.0776583	0.122044	0.105778	0.104635	0.0401499	0.0873959	0.0963053	0.037256	0.0579965	0.0733655	0.124711	0.104571	0.256298	0.498961	0.192557	0.0572547	0.210751	0.0759019	0.182453	0.172693	0.0773361	0.0255939	0.0578541	0.124786	0.208658	0.273644	0.538727	0.463816	0.186463	0.310484	0.198138	0.233668
10.7	0.224123	0.18015	0.0960834	0.0935302	0.0898183	0.111185	0.0626922	0.209191	0.175872	0.0504241	0.169551	0.0103923	0.242956	0.124669	0.104513	0.0827804	0.0560963	0.125506	0.0879568	0.0557482	0.0685777	0.0533088	0.0849864	0.119198	0.0379105	0.0510448	0.0482385	0.108539	0.0790676	0.303041	0.577073	0.250414	0.0903162	0.261663	0.0945467	0.208351	0.21641	0.128661	0.12437	0.0951944	0.163174	0.172058	0.299166	0.576752	0.599122	0.265985	0.393943	0.300355	0.352128
10.8	0.224591	0.146307	0.0699261	0.102919	0.0760828	0.161231	0.131144	0.227407	0.170206	0.0762295	0.187485	0.000871562	0.23746	0.102779	0.025813	0.0815477	0.0683236	0.0693619	0.0779574	0.0840958	0.0236147	0.124454	0.0500277	0.113983	0.0522222	0.0463086	0.0872727	0.0400028	0.13008	0.286235	0.577445	0.266136	0.104347	0.235616	0.103886	0.235558	0.243717	0.182752	0.188406	0.1572	0.183959	0.124889	0.274446	0.606036	0.717553	0.375058	0.421659	0.3791	0.422583
10.9	0.248294	0.0986097	0.114697	0.0496621	0.126805	0.0857005	0.132446	0.230724	0.158541	0.0505135	0.172984	-0.00744698	0.237584	0.113582	0.0487359	0.0531686	0.0354517	0.120979	0.0598123	0.0836191	0.00465203	0.0274778	0.0209884	0.0298323	0.0241479	0.00736667	0.0827693	0.0870812	0.169302	0.262232	0.581878	0.233425	0.107223	0.197605	0.1093	0.243047	0.249737	0.218733	0.215998	0.186772	0.20678	0.068244	0.245895	0.589216	0.789152	0.441011	0.452076	0.419067	0.433787
11	0.241908	0.09951	0.115953	0.0315387	0.119281	0.061896	0.0824596	0.223107	0.128524	0.128985	0.226771	0.00507795	0.207532	0.0498397	0.0638807	0.0449546	0.0418575	0.0890371	0.0686205	0.100811	-0.0119414	-0.00559804	0.0347207	0.0397461	0.00789155	0.0568458	0.0412211	0.065764	0.122172	0.24152	0.599636	0.19092	0.112421	0.218332	0.125394	0.233168	0.22849	0.220888	0.233374	0.194824	0.214741	0.0194478	0.232877	0.527533	0.760481	0.420939	0.493529	0.420686	0.448788
11.1	0.119955	0.0602544	0.0479391	0.0485631	0.0540554	0.0710802	0.040371	0.221668	0.0807787	0.1615	0.0927559	0.0143746	0.194027	0.081529	0.0358563	0.0585398	0.00153124	0.0457981	0.095307	0.0453655	0.00742039	0.0281438	0.0371313	0.0644583	0.0209726	0.0342439	0.0264136	0.00762393	0.0953379	0.182649	0.57067	0.190997	0.136027	0.24924	0.153587	0.245783	0.211753	0.229136	0.266758	0.234351	0.204342	-0.0371526	0.223156	0.472789	0.700862	0.383934	0.50302	0.414529	0.505624
11.2	0.185574	0.0422583	0.0589884	0.064466	0.0231027	0.010433	0.123026	0.168925	0.102782	0.139847	0.115922	-0.0362585	0.168864	0.080138	0.0701317	0.0621771	0.0260388	0.0161422	0.0819016	0.0211993	0.0107397	0.0233878	0.0542121	0.0389262	0.0254138	0.0286289	0.0188367	-0.00449741	0.151636	0.177853	0.5185	0.22685	0.192218	0.239321	0.181182	0.225251	0.205107	0.25782	0.298806	0.221739	0.226549	-0.0968514	0.200993	0.461248	0.698717	0.38528	0.528272	0.414448	0.518658
11.3	0.105138	-0.0398711	0.111326	0.0481676	0.0802983	0.0928198	0.0356638	0.171109	0.1038	0.0431752	0.158138	-0.0622297	0.166714	0.0568411	0.0668163	0.0728386	0.0464889	0.0271715	0.0441748	0.024369	-0.0175924	0.0172749	0.0581252	0.0748195	0.00433182	0.0562878	0.0498936	0.00304624	0.155207	0.19657	0.470312	0.230085	0.18455	0.245834	0.177068	0.20517	0.204047	0.232156	0.264116	0.232991	0.224317	-0.114458	0.10773	0.439245	0.60462	0.34145	0.565936	0.389181	0.444357
11.4	0.116071	-0.0163706	0.0414256	0.0424663	0.0723899	0.0618826	-0.0046805	0.109222	0.0598609	0.0389534	0.133984	-0.0480991	0.162996	0.0548338	0.0295788	0.0927799	0.0224475	0.0499779	0.0159961	0.0223476	-0.0109652	0.0365821	0.0333392	0.115254	-0.00425169	0.0669784	0.105849	0.0258224	0.0821371	0.0980133	0.374878	0.135247	0.145146	0.210567	0.157798	0.175021	0.134969	0.261919	0.247598	0.172892	0.182658	-0.144779	0.114253	0.40295	0.626033	0.306857	0.46959	0.396978	0.447739
11.5	0.11095	-0.0207258	-0.0200162	0.0443466	0.0712446	-0.000128519	0.00516528	0.0809075	0.0658056	0.0646349	0.078553	-0.054727	0.115294	0.0609009	0.071574	0.0821641	0.0216239	0.0437742	0.0144964	0.0265101	0.0517539	0.0489632	0.0080553	0.0399815	0.0192097	0.0438278	0.114087	0.0586206	0.0603262	0.159341	0.294358	0.170081	0.154004	0.14327	0.0694989	0.2053	0.154927	0.221046	0.28788	0.197657	0.186941	-0.188904	0.0865863	0.348897	0.519826	0.363756	0.468797	0.33478	0.489775
11.6	0.0826013	-0.00700213	0.0296465	0.0354839	0.0176426	-0.0314367	0.0669417	0.127493	0.0807402	0.0620634	0.0660726	-0.021258	0.12314	0.0856316	0.0736082	0.0273877	0.0313174	0.0534417	0.0497317	0.0427827	0.0363905	0.069335	0.00149375	0.0415802	0.00925784	0.04115	0.0641909	-0.0051629	0.0356784	0.172814	0.334405	0.165387	0.180215	0.156781	0.111351	0.207607	0.182677	0.272966	0.251068	0.239809	0.184756	-0.208896	0.048528	0.240771	0.446332	0.321459	0.389559	0.320976	0.438732
11.7	0.0482738	0.0182535	0.0800583	0.043873	-0.0340523	-0.0126276	0.0717503	0.137384	0.0430983	0.069843	0.0877683	-0.038731	0.114699	0.0740703	0.00430852	0.0282166	0.0302871	0.0724901	0.0414946	0.0384907	0.017458	0.0502192	0.00960107	0.0413421	0.0328234	0.0763421	0.0730008	0.00250353	0.0583327	0.163412	0.303209	0.188114	0.158193	0.179891	0.11967	0.231359	0.246966	0.264687	0.290104	0.217975	0.169062	-0.171747	-0.0564482	0.211024	0.393086	0.365144	0.367262	0.324023	0.432161
11.8	0.0269225	0.00627269	0.0571396	0.0756943	-0.0106235	-0.00253692	-0.0020093	0.0684028	-0.00627603	0.0725204	0.0813939	-0.0765828	0.0957212	0.0342522	-0.0054654	0.0175783	0.045817	0.035676	0.0338258	0.0478441	0.00855567	0.056429	0.0461591	0.0627016	-0.0370744	0.0373307	0.0577621	-0.00879347	0.0944138	0.182876	0.272263	0.153924	0.155387	0.185511	0.121266	0.2051	0.248114	0.278529	0.300966	0.237568	0.176647	-0.15348	-0.0449136	0.14612	0.291539	0.317437	0.338427	0.334063	0.414387
11.9	0.0441614	-0.0185977	0.0348399	0.0843719	0.0245028	-0.0531975	-0.0190644	0.0364257	0.00378712	0.0202961	0.0381471	-0.0344317	0.0979343	0.0154309	0.0191964	0.0480152	0.0179043	0.0700739	0.0531175	0.0183143	-0.0202818	0.0286462	0.0236691	0.0692272	-0.0199037	0.0159403	0.0536362	0.0391221	0.0705566	0.167793	0.216914	0.123271	0.11944	0.185521	0.103451	0.178093	0.216772	0.280225	0.276612	0.232625	0.186424	-0.162955	-0.0649093	0.0677997	0.2028	0.258829	0.316977	0.289116	0.353495
12	0.0646422	-0.00601504	-0.0127371	0.066643	0.000815294	-0.0440783	0.0258473	0.0625831	0.0116214	0.0294571	0.0191484	-0.021065	0.118745	0.0302981	0.046219	0.0271917	0.0291526	0.0560894	0.0429549	0.0422695	-0.0199746	0.023665	0.0499235	0.0183003	0.0469092	0.0550767	0.072405	0.0187326	0.110506	0.135478	0.176504	0.132288	0.101536	0.155077	0.104245	0.167732	0.204955	0.276292	0.26561	0.207114	0.179953	-0.184545	-0.063782	0.0481839	0.154573	0.213986	0.296165	0.273276	0.319195
12.1	-0.0290616	0.0548392	-0.0289497	0.0677315	-0.00131806	0.041804	0.0369138	0.0080937	0.0213271	-0.06313	-0.034053	-0.0052955	0.109535	0.0358702	0.017498	0.0176615	0.00724212	0.0656622	0.0248624	0.0576015	0.00122584	0.00927607	0.0357248	0.0361182	0.0419004	0.0136406	0.0656782	0.00455531	0.189673	0.138212	0.200897	0.131087	0.13256	0.143722	0.127943	0.153494	0.222463	0.298667	0.276415	0.209274	0.184089	-0.18168	-0.0246497	0.0498516	0.148106	0.139375	0.289382	0.285446	0.324165
[truncated: 82 more columns]

## Sheet: Fig3cd
Tm4_OFF_horizontal_position_deg	ROI1	ROI2	ROI3	ROI4	ROI5	ROI6	ROI7	ROI8	ROI9	ROI10	ROI11	ROI12	ROI13	ROI14	ROI15	ROI16	ROI17	ROI18	ROI19	ROI20	ROI21	ROI22	ROI23	ROI24	ROI25	ROI26	ROI27	ROI28	ROI29	ROI30	ROI31	ROI32	ROI33	ROI34	ROI35	ROI36	ROI37	ROI38	ROI39	ROI40	ROI41	ROI42	ROI43	ROI44	ROI45	ROI46	ROI47	ROI48	ROI49
[truncated: 207 more rows]
[truncated: 44 more columns]

## Sheet: Fig3e
Tm4-FHWM-OFF-bars	10.5184	12.6456	10.304	10.9011	10.8797	12.9092	12.6822	14.0842	7.56306	10.5808	11.6546	8.97218	10.4839	9.85159	11.9266	10.1362	10.7143	5.95905	14.2176	12.4397	10.0636	7.68375	11.901	12.8091	13.6986	14.868	15.7916	10.4408	12.7493	7.82246	6.97498	8.32141	9.45259	8.01773	8.47836	8.37797	10.2505	9.48567	8.24307	8.51583	7.87547	17.5985	16.1969	14.4533	12.2748	11.7366	13.0492	13.2367	13.698
[truncated: 2 more rows]
[truncated: 33 more columns]

[truncated: 25 more sheets: SupFig3ac, SupFig3bd, Fig4bf, Fig4cg, Fig4dh, Fig4ei, Fig4j-m, SuppFig4ae, SuppFig4bf, SuppFig4cg, SuppFig4dh, Fig5b-d, Fig6bc, Fig6de, Fig6f, Fig6g, Fig6h, SuppFig6ab, Fig7ab, Fig7cd …]
